# Supplementary material for: 3-(3-Fluoro­phenyl­sulfin­yl)-2,4,6-trimethyl-1-benzofuran
Source: Acta Crystallogr Sect E Struct Rep Online. 2011 Oct 29;67(Pt 11):o3113. doi: 10.1107/S1600536811043716 (PMC3247498; doi:10.1107/S1600536811043716)
Supplement: Supplementary file 1 [file e-67-o3113-sup1.cif]

##############################################################################
#                                                                            #
# This CIF contains the data in a paper accepted for publication in          #
# Acta Crystallographica Section E. It conforms to the requirements of       #
# Notes for Authors for Acta Crystallographica Section E, and has been       #
# peer reviewed under the auspices of the IUCr Commission on Journals.       #
#                                                                            #
# Full details of the Crystallographic Information File format               #
# are given in the paper "The Crystallographic Information File (CIF):       #
# a New Standard Archive File for Crystallography" by S. R. Hall, F. H.      #
# Allen and I. D. Brown [Acta Cryst. (1991), A47, 655-685].                  #
#                                                                            #
# The current version of the core CIF dictionary is obtainable from          #
# ftp://ftp.iucr.org/pub/cif_core.dic.                                       #
#                                                                            #
# Software is freely available for graphical display of the structure(s)     #
# in this CIF. For information consult the CIF software page                 #
# http://www.iucr.org/resources/cif/software.                                #
#                                                                            #
# This file may be used for bona fide research purposes within the           #
# scientific community so long as proper attribution is given to the journal # 
# article from which it was obtained.                                        #
#                                                                            #
##############################################################################
data_global
_audit_creation_method     'form.cif (version 2.0)'
_journal_data_validation_number     ?
_journal_date_recd_electronic     2011-10-18
_journal_date_accepted     2011-10-21
_journal_name_full     'Acta Crystallographica, Section E'
_journal_year     2011
_journal_volume     67
_journal_issue     11
_journal_page_first     o3113
_journal_page_last     o3113
_journal_paper_category     QO
_journal_coeditor_code     MW2033
_publ_contact_author_name     'Prof. Uk Lee'
_publ_contact_author_address
;
 Department of Chemistry, Pukyong National University, 599-1 Daeyeon 3-dong
 Nam-gu, Busan 608-737, Republic of Korea
;
_publ_contact_author_email     'uklee@pknu.ac.kr'
_publ_contact_author_fax     '+82-51-629-5583'
_publ_contact_author_phone     '+82-51-629-5596'
_publ_section_title
;
3-(3-Fluorophenylsulfinyl)-2,4,6-trimethyl-1-benzofuran
;
loop_
    _publ_author_name
    _publ_author_address
    'Seo, Pil Ja'
;
 Department of Chemistry, Dongeui University, San 24 Kaya-dong Busanjin-gu,
 Busan 614-714, Republic of Korea
;
    'Choi, Hong Dae'
;
 Department of Chemistry, Dongeui University, San 24 Kaya-dong Busanjin-gu,
 Busan 614-714, Republic of Korea
;
    'Son, Byeng Wha'
;
 Department of Chemistry, Pukyong National University, 599-1 Daeyeon 3-dong
 Nam-gu, Busan 608-737, Republic of Korea
;
    'Lee, Uk'
;
 Department of Chemistry, Pukyong National University, 599-1 Daeyeon 3-dong
 Nam-gu, Busan 608-737, Republic of Korea
;
data_I
_chemical_name_systematic
;
3-(3-Fluorophenylsulfinyl)-2,4,6-trimethyl-1-benzofuran
;
_chemical_name_common     ?
_chemical_formula_moiety     'C17 H15 F O2 S'
_chemical_formula_sum     'C17 H15 F O2 S'
_chemical_formula_iupac     'C17 H15 F O2 S'
_chemical_formula_weight     302.35
_chemical_melting_point     ?
_symmetry_cell_setting     triclinic
_symmetry_space_group_name_H-M     'P -1'
_symmetry_space_group_name_Hall     '-P 1'
loop_
    _symmetry_equiv_pos_as_xyz
    'x, y, z'
    '-x, -y, -z'
_cell_length_a     6.8561(2)
_cell_length_b     8.0705(2)
_cell_length_c     13.9069(3)
_cell_angle_alpha     103.7190(10)
_cell_angle_beta     91.2800(10)
_cell_angle_gamma     106.9730(10)
_cell_volume     711.50(3)
_cell_formula_units_Z     2
_cell_measurement_reflns_used     7579
_cell_measurement_theta_min     2.73
_cell_measurement_theta_max     27.47
_cell_measurement_temperature     173(2)
_exptl_crystal_description     'block'
_exptl_crystal_colour     'colourless'
_exptl_crystal_size_max     0.36
_exptl_crystal_size_mid     0.20
_exptl_crystal_size_min     0.17
_exptl_crystal_density_diffrn     1.411
_exptl_crystal_density_meas     ?
_exptl_crystal_density_method     'not measured'
_exptl_crystal_F_000     316
_exptl_absorpt_coefficient_mu     0.240
_exptl_absorpt_correction_type     multi-scan
_exptl_absorpt_process_details     '(SADABS; Bruker, 2009)'
_exptl_absorpt_correction_T_min     0.9186
_exptl_absorpt_correction_T_max     0.9604
_exptl_special_details
;
;
_diffrn_ambient_temperature     173(2)
_diffrn_radiation_type     MoK\a
_diffrn_radiation_wavelength     0.71073
_diffrn_radiation_source     'rotating anode'
_diffrn_radiation_monochromator     'graphite multilayer'
_diffrn_measurement_device_type     'Bruker SMART APEXII CCD'
_diffrn_measurement_method     '\f and \w'
_diffrn_detector_area_resol_mean     10.0
_diffrn_reflns_number     12726
_diffrn_reflns_av_R_equivalents     0.0230
_diffrn_reflns_av_sigmaI/netI     0.0188
_diffrn_reflns_theta_min     1.51
_diffrn_reflns_theta_max     27.49
_diffrn_reflns_theta_full     27.49
_diffrn_measured_fraction_theta_max     0.998
_diffrn_measured_fraction_theta_full     0.998
_diffrn_reflns_limit_h_min     -8
_diffrn_reflns_limit_h_max     8
_diffrn_reflns_limit_k_min     -10
_diffrn_reflns_limit_k_max     10
_diffrn_reflns_limit_l_min     -16
_diffrn_reflns_limit_l_max     18
_diffrn_standards_number     0
_diffrn_standards_interval_count     ?
_diffrn_standards_interval_time     ?
_diffrn_standards_decay_%     ?
_refine_special_details
;
 Refinement of F^2^ against ALL reflections.  The weighted R-factor wR and
 goodness of fit S are based on F^2^, conventional R-factors R are based
 on F, with F set to zero for negative F^2^. The threshold expression of
 F^2^ > 2sigma(F^2^) is used only for calculating R-factors(gt) etc. and is
 not relevant to the choice of reflections for refinement.  R-factors based
 on F^2^ are statistically about twice as large as those based on F, and R-
 factors based on ALL data will be even larger.
;
_reflns_number_total     3257
_reflns_number_gt     2971
_reflns_threshold_expression     I>2\s(I)
_refine_ls_structure_factor_coef     Fsqd
_refine_ls_matrix_type     full
_refine_ls_R_factor_all     0.0381
_refine_ls_R_factor_gt     0.0352
_refine_ls_wR_factor_gt     0.0955
_refine_ls_wR_factor_ref     0.0978
_refine_ls_goodness_of_fit_ref     1.064
_refine_ls_restrained_S_all     1.064
_refine_ls_number_reflns     3257
_refine_ls_number_parameters     193
_refine_ls_number_restraints     0
_refine_ls_hydrogen_treatment     constr
_refine_ls_weighting_scheme     calc
_refine_ls_weighting_details
         'calc w=1/[\s^2^(Fo^2^)+(0.0509P)^2^+0.2693P] where P=(Fo^2^+2Fc^2^)/3'
_atom_sites_solution_hydrogens     difmap
_atom_sites_solution_primary     direct
_atom_sites_solution_secondary     difmap
_refine_ls_shift/su_max     0.001
_refine_ls_shift/su_mean     0.000
_refine_diff_density_max     0.305
_refine_diff_density_min     -0.294
_refine_ls_extinction_method     none
_refine_ls_extinction_coef     ?
loop_
    _atom_type_symbol
    _atom_type_description
    _atom_type_scat_dispersion_real
    _atom_type_scat_dispersion_imag
    _atom_type_scat_source
    'C' 'C' 0.0033 0.0016
                         'International Tables Vol C Tables 4.2.6.8 and 6.1.1.4'
    'H' 'H' 0.0000 0.0000
                         'International Tables Vol C Tables 4.2.6.8 and 6.1.1.4'
    'O' 'O' 0.0106 0.0060
                         'International Tables Vol C Tables 4.2.6.8 and 6.1.1.4'
    'F' 'F' 0.0171 0.0103
                         'International Tables Vol C Tables 4.2.6.8 and 6.1.1.4'
    'S' 'S' 0.1246 0.1234
                         'International Tables Vol C Tables 4.2.6.8 and 6.1.1.4'
_computing_data_collection     '<i>APEX2</i> (Bruker, 2009)'
_computing_cell_refinement     '<i>SAINT</i> (Bruker, 2009)'
_computing_data_reduction     '<i>SAINT</i> (Bruker, 2009)'
_computing_structure_solution     '<i>SHELXS97</i> (Sheldrick, 2008)'
_computing_structure_refinement     '<i>SHELXL97</i> (Sheldrick, 2008)'
_computing_molecular_graphics
        '<i>ORTEP-3</i> (Farrugia, 1997) and <i>DIAMOND</i> (Brandenburg, 1998)'
_computing_publication_material     '<i>SHELXL97</i> (Sheldrick, 2008)'
loop_
    _atom_site_type_symbol
    _atom_site_label
    _atom_site_fract_x
    _atom_site_fract_y
    _atom_site_fract_z
    _atom_site_U_iso_or_equiv
    _atom_site_adp_type
    _atom_site_calc_flag
    _atom_site_refinement_flags
    _atom_site_occupancy
    _atom_site_symmetry_multiplicity
    _atom_site_disorder_assembly
    _atom_site_disorder_group
    S S1 0.41807(5) 0.81791(4) 0.16087(2) 0.02634(11) Uani d . 1 2 . .
    F F1 0.65786(15) 0.26222(13) 0.09940(8) 0.0430(2) Uani d . 1 2 . .
    O O1 0.81464(14) 0.96033(13) 0.39233(7) 0.0267(2) Uani d . 1 2 . .
    O O2 0.21185(17) 0.84474(15) 0.16213(8) 0.0370(3) Uani d . 1 2 . .
    C C1 0.5371(2) 0.86225(17) 0.28116(10) 0.0233(3) Uani d . 1 2 . .
    C C2 0.4752(2) 0.79696(17) 0.36835(9) 0.0225(3) Uani d . 1 2 . .
    C C3 0.2935(2) 0.70147(17) 0.40006(10) 0.0249(3) Uani d . 1 2 . .
    C C4 0.3090(2) 0.67041(18) 0.49378(10) 0.0272(3) Uani d . 1 2 . .
    H H4 0.1881 0.6052 0.5167 0.033 Uiso calc R 1 2 . .
    C C5 0.4919(2) 0.72936(18) 0.55638(10) 0.0275(3) Uani d . 1 2 . .
    C C6 0.6698(2) 0.82929(18) 0.52602(10) 0.0276(3) Uani d . 1 2 . .
    H H6 0.7961 0.8739 0.5670 0.033 Uiso calc R 1 2 . .
    C C7 0.6540(2) 0.86042(17) 0.43328(10) 0.0240(3) Uani d . 1 2 . .
    C C8 0.7386(2) 0.95919(17) 0.30056(10) 0.0250(3) Uani d . 1 2 . .
    C C9 0.0898(2) 0.6369(2) 0.33833(12) 0.0338(3) Uani d . 1 2 . .
    H H9A 0.0765 0.5220 0.2909 0.051 Uiso calc R 1 2 . .
    H H9B 0.0813 0.7251 0.3019 0.051 Uiso calc R 1 2 . .
    H H9C -0.0209 0.6216 0.3819 0.051 Uiso calc R 1 2 . .
    C C10 0.4951(2) 0.6840(2) 0.65539(11) 0.0337(3) Uani d . 1 2 . .
    H H10A 0.5080 0.5635 0.6458 0.051 Uiso calc R 1 2 . .
    H H10B 0.3676 0.6880 0.6849 0.051 Uiso calc R 1 2 . .
    H H10C 0.6119 0.7710 0.6998 0.051 Uiso calc R 1 2 . .
    C C11 0.8879(2) 1.0612(2) 0.24364(12) 0.0327(3) Uani d . 1 2 . .
    H H11A 0.8162 1.0663 0.1831 0.049 Uiso calc R 1 2 . .
    H H11B 0.9924 1.0016 0.2255 0.049 Uiso calc R 1 2 . .
    H H11C 0.9535 1.1832 0.2847 0.049 Uiso calc R 1 2 . .
    C C12 0.3746(2) 0.57927(18) 0.12654(9) 0.0239(3) Uani d . 1 2 . .
    C C13 0.1800(2) 0.4675(2) 0.08789(11) 0.0309(3) Uani d . 1 2 . .
    H H13 0.0697 0.5155 0.0843 0.037 Uiso calc R 1 2 . .
    C C14 0.1480(2) 0.2839(2) 0.05441(12) 0.0365(3) Uani d . 1 2 . .
    H H14 0.0148 0.2062 0.0282 0.044 Uiso calc R 1 2 . .
    C C15 0.3083(2) 0.2136(2) 0.05897(11) 0.0342(3) Uani d . 1 2 . .
    H H15 0.2871 0.0883 0.0368 0.041 Uiso calc R 1 2 . .
    C C16 0.4994(2) 0.33028(19) 0.09652(10) 0.0291(3) Uani d . 1 2 . .
    C C17 0.5392(2) 0.51277(18) 0.13067(10) 0.0257(3) Uani d . 1 2 . .
    H H17 0.6733 0.5897 0.1559 0.031 Uiso calc R 1 2 . .
loop_
    _atom_site_aniso_label
    _atom_site_aniso_U_11
    _atom_site_aniso_U_22
    _atom_site_aniso_U_33
    _atom_site_aniso_U_12
    _atom_site_aniso_U_13
    _atom_site_aniso_U_23
    S1 0.03275(19) 0.02625(19) 0.02560(18) 0.01438(14) 0.00475(13) 0.01027(13)
    F1 0.0476(5) 0.0378(5) 0.0512(6) 0.0265(4) 0.0033(4) 0.0091(4)
    O1 0.0243(5) 0.0270(5) 0.0291(5) 0.0065(4) 0.0055(4) 0.0090(4)
    O2 0.0390(6) 0.0406(6) 0.0410(6) 0.0246(5) 0.0023(5) 0.0131(5)
    C1 0.0275(6) 0.0211(6) 0.0243(6) 0.0105(5) 0.0065(5) 0.0072(5)
    C2 0.0275(6) 0.0191(6) 0.0230(6) 0.0103(5) 0.0058(5) 0.0053(5)
    C3 0.0268(6) 0.0205(6) 0.0282(6) 0.0084(5) 0.0064(5) 0.0059(5)
    C4 0.0308(7) 0.0228(6) 0.0296(7) 0.0083(5) 0.0102(5) 0.0087(5)
    C5 0.0380(7) 0.0230(6) 0.0245(6) 0.0132(6) 0.0081(5) 0.0065(5)
    C6 0.0309(7) 0.0260(7) 0.0256(6) 0.0098(5) 0.0022(5) 0.0049(5)
    C7 0.0260(6) 0.0198(6) 0.0266(6) 0.0076(5) 0.0069(5) 0.0056(5)
    C8 0.0288(6) 0.0222(6) 0.0275(6) 0.0116(5) 0.0081(5) 0.0077(5)
    C9 0.0266(7) 0.0377(8) 0.0364(8) 0.0053(6) 0.0041(6) 0.0140(6)
    C10 0.0457(8) 0.0340(8) 0.0269(7) 0.0167(6) 0.0083(6) 0.0119(6)
    C11 0.0302(7) 0.0338(8) 0.0402(8) 0.0117(6) 0.0134(6) 0.0179(6)
    C12 0.0294(6) 0.0253(6) 0.0199(6) 0.0108(5) 0.0045(5) 0.0082(5)
    C13 0.0278(7) 0.0373(8) 0.0286(7) 0.0108(6) 0.0026(5) 0.0096(6)
    C14 0.0326(7) 0.0347(8) 0.0353(8) 0.0009(6) 0.0028(6) 0.0075(6)
    C15 0.0463(9) 0.0246(7) 0.0302(7) 0.0073(6) 0.0076(6) 0.0081(6)
    C16 0.0370(7) 0.0313(7) 0.0257(6) 0.0176(6) 0.0061(5) 0.0105(6)
    C17 0.0280(6) 0.0276(7) 0.0230(6) 0.0103(5) 0.0025(5) 0.0072(5)
_geom_special_details
;
 All esds (except the esd in the dihedral angle between two l.s. planes)
 are estimated using the full covariance matrix.  The cell esds are taken
 into account individually in the estimation of esds in distances, angles
 and torsion angles; correlations between esds in cell parameters are only
 used when they are defined by crystal symmetry.  An approximate (isotropic)
 treatment of cell esds is used for estimating esds involving l.s. planes.
;
loop_
    _geom_bond_atom_site_label_1
    _geom_bond_atom_site_label_2
    _geom_bond_site_symmetry_2
    _geom_bond_distance
    _geom_bond_publ_flag
    S1 O2 . 1.4914(11) ?
    S1 C1 . 1.7542(14) ?
    S1 C12 . 1.8023(14) ?
    F1 C16 . 1.3567(16) ?
    O1 C8 . 1.3648(16) ?
    O1 C7 . 1.3839(15) ?
    C1 C8 . 1.3584(19) ?
    C1 C2 . 1.4573(17) ?
    C2 C7 . 1.3947(19) ?
    C2 C3 . 1.4019(18) ?
    C3 C4 . 1.3918(19) ?
    C3 C9 . 1.5059(19) ?
    C4 C5 . 1.401(2) ?
    C4 H4 . 0.9500 ?
    C5 C6 . 1.388(2) ?
    C5 C10 . 1.5075(18) ?
    C6 C7 . 1.3790(19) ?
    C6 H6 . 0.9500 ?
    C8 C11 . 1.4851(18) ?
    C9 H9A . 0.9800 ?
    C9 H9B . 0.9800 ?
    C9 H9C . 0.9800 ?
    C10 H10A . 0.9800 ?
    C10 H10B . 0.9800 ?
    C10 H10C . 0.9800 ?
    C11 H11A . 0.9800 ?
    C11 H11B . 0.9800 ?
    C11 H11C . 0.9800 ?
    C12 C13 . 1.385(2) ?
    C12 C17 . 1.3897(18) ?
    C13 C14 . 1.392(2) ?
    C13 H13 . 0.9500 ?
    C14 C15 . 1.383(2) ?
    C14 H14 . 0.9500 ?
    C15 C16 . 1.375(2) ?
    C15 H15 . 0.9500 ?
    C16 C17 . 1.377(2) ?
    C17 H17 . 0.9500 ?
loop_
    _geom_angle_atom_site_label_1
    _geom_angle_atom_site_label_2
    _geom_angle_atom_site_label_3
    _geom_angle_site_symmetry_1
    _geom_angle_site_symmetry_3
    _geom_angle
    _geom_angle_publ_flag
    O2 S1 C1 . . 112.14(6) ?
    O2 S1 C12 . . 106.48(7) ?
    C1 S1 C12 . . 97.57(6) ?
    C8 O1 C7 . . 106.56(10) ?
    C8 C1 C2 . . 107.30(12) ?
    C8 C1 S1 . . 118.53(10) ?
    C2 C1 S1 . . 133.60(10) ?
    C7 C2 C3 . . 118.64(12) ?
    C7 C2 C1 . . 104.16(11) ?
    C3 C2 C1 . . 137.13(12) ?
    C4 C3 C2 . . 116.41(12) ?
    C4 C3 C9 . . 120.70(12) ?
    C2 C3 C9 . . 122.88(12) ?
    C3 C4 C5 . . 124.05(12) ?
    C3 C4 H4 . . 118.0 ?
    C5 C4 H4 . . 118.0 ?
    C6 C5 C4 . . 119.25(12) ?
    C6 C5 C10 . . 120.47(13) ?
    C4 C5 C10 . . 120.28(13) ?
    C7 C6 C5 . . 116.58(13) ?
    C7 C6 H6 . . 121.7 ?
    C5 C6 H6 . . 121.7 ?
    C6 C7 O1 . . 124.21(12) ?
    C6 C7 C2 . . 124.97(12) ?
    O1 C7 C2 . . 110.81(11) ?
    C1 C8 O1 . . 111.15(11) ?
    C1 C8 C11 . . 133.60(13) ?
    O1 C8 C11 . . 115.25(12) ?
    C3 C9 H9A . . 109.5 ?
    C3 C9 H9B . . 109.5 ?
    H9A C9 H9B . . 109.5 ?
    C3 C9 H9C . . 109.5 ?
    H9A C9 H9C . . 109.5 ?
    H9B C9 H9C . . 109.5 ?
    C5 C10 H10A . . 109.5 ?
    C5 C10 H10B . . 109.5 ?
    H10A C10 H10B . . 109.5 ?
    C5 C10 H10C . . 109.5 ?
    H10A C10 H10C . . 109.5 ?
    H10B C10 H10C . . 109.5 ?
    C8 C11 H11A . . 109.5 ?
    C8 C11 H11B . . 109.5 ?
    H11A C11 H11B . . 109.5 ?
    C8 C11 H11C . . 109.5 ?
    H11A C11 H11C . . 109.5 ?
    H11B C11 H11C . . 109.5 ?
    C13 C12 C17 . . 121.50(13) ?
    C13 C12 S1 . . 118.67(10) ?
    C17 C12 S1 . . 119.56(10) ?
    C12 C13 C14 . . 119.16(13) ?
    C12 C13 H13 . . 120.4 ?
    C14 C13 H13 . . 120.4 ?
    C15 C14 C13 . . 120.62(14) ?
    C15 C14 H14 . . 119.7 ?
    C13 C14 H14 . . 119.7 ?
    C16 C15 C14 . . 118.08(14) ?
    C16 C15 H15 . . 121.0 ?
    C14 C15 H15 . . 121.0 ?
    F1 C16 C15 . . 118.27(13) ?
    F1 C16 C17 . . 118.10(13) ?
    C15 C16 C17 . . 123.62(13) ?
    C16 C17 C12 . . 117.01(13) ?
    C16 C17 H17 . . 121.5 ?
    C12 C17 H17 . . 121.5 ?
loop_
    _geom_torsion_atom_site_label_1
    _geom_torsion_atom_site_label_2
    _geom_torsion_atom_site_label_3
    _geom_torsion_atom_site_label_4
    _geom_torsion_site_symmetry_1
    _geom_torsion_site_symmetry_2
    _geom_torsion_site_symmetry_3
    _geom_torsion_site_symmetry_4
    _geom_torsion
    _geom_torsion_publ_flag
    O2 S1 C1 C8 . . . . -136.09(11) ?
    C12 S1 C1 C8 . . . . 112.63(11) ?
    O2 S1 C1 C2 . . . . 53.83(14) ?
    C12 S1 C1 C2 . . . . -57.46(13) ?
    C8 C1 C2 C7 . . . . -1.32(14) ?
    S1 C1 C2 C7 . . . . 169.56(11) ?
    C8 C1 C2 C3 . . . . 175.47(15) ?
    S1 C1 C2 C3 . . . . -13.7(2) ?
    C7 C2 C3 C4 . . . . -2.87(18) ?
    C1 C2 C3 C4 . . . . -179.32(14) ?
    C7 C2 C3 C9 . . . . 176.19(13) ?
    C1 C2 C3 C9 . . . . -0.3(2) ?
    C2 C3 C4 C5 . . . . 0.5(2) ?
    C9 C3 C4 C5 . . . . -178.63(13) ?
    C3 C4 C5 C6 . . . . 1.8(2) ?
    C3 C4 C5 C10 . . . . -177.97(12) ?
    C4 C5 C6 C7 . . . . -1.44(19) ?
    C10 C5 C6 C7 . . . . 178.32(12) ?
    C5 C6 C7 O1 . . . . 178.58(12) ?
    C5 C6 C7 C2 . . . . -1.1(2) ?
    C8 O1 C7 C6 . . . . 179.71(12) ?
    C8 O1 C7 C2 . . . . -0.57(14) ?
    C3 C2 C7 C6 . . . . 3.4(2) ?
    C1 C2 C7 C6 . . . . -179.12(12) ?
    C3 C2 C7 O1 . . . . -176.35(11) ?
    C1 C2 C7 O1 . . . . 1.16(14) ?
    C2 C1 C8 O1 . . . . 1.05(15) ?
    S1 C1 C8 O1 . . . . -171.44(8) ?
    C2 C1 C8 C11 . . . . -178.84(14) ?
    S1 C1 C8 C11 . . . . 8.7(2) ?
    C7 O1 C8 C1 . . . . -0.33(14) ?
    C7 O1 C8 C11 . . . . 179.58(11) ?
    O2 S1 C12 C13 . . . . 13.52(12) ?
    C1 S1 C12 C13 . . . . 129.35(11) ?
    O2 S1 C12 C17 . . . . -172.39(10) ?
    C1 S1 C12 C17 . . . . -56.55(11) ?
    C17 C12 C13 C14 . . . . 1.4(2) ?
    S1 C12 C13 C14 . . . . 175.37(11) ?
    C12 C13 C14 C15 . . . . -0.4(2) ?
    C13 C14 C15 C16 . . . . -0.6(2) ?
    C14 C15 C16 F1 . . . . -178.79(12) ?
    C14 C15 C16 C17 . . . . 0.7(2) ?
    F1 C16 C17 C12 . . . . 179.73(11) ?
    C15 C16 C17 C12 . . . . 0.3(2) ?
    C13 C12 C17 C16 . . . . -1.32(19) ?
    S1 C12 C17 C16 . . . . -175.24(10) ?
loop_
    _geom_hbond_atom_site_label_D
    _geom_hbond_atom_site_label_H
    _geom_hbond_atom_site_label_A
    _geom_hbond_site_symmetry_A
    _geom_hbond_distance_DH
    _geom_hbond_distance_HA
    _geom_hbond_distance_DA
    _geom_hbond_angle_DHA
    C11 H11B O2 1_655 0.98 2.30 3.2727(18) 172.2
    C10 H10A Cg2 2_666 0.98 2.74 3.655(2) 155.3
_iucr_refine_instructions_details
;
TITL 1125 IN P-1
CELL  0.71073  6.85610  8.07050 13.90690 103.71900 91.28000 106.97300
ZERR 2  0.00020  0.00020  0.00030  0.00100  0.00100  0.00100
LATT 1
SFAC C H O F S
UNIT 34 30 4 2 2
TEMP -100
SIZE 0.17 0.20 0.36
L.S. 15
ACTA
CONF
BOND $H
BOND
FMAP 2
MPLA 9 C1 C2 C3 C$ C5 C6 C7 O1 C8
MPLA  7 C12 C13 C14 C15 C16 C17 F1
PLAN 20
EQIV $1  x + 1 , y, z
HTAB C11 O2_$1
WGHT    0.050900    0.269300
FVAR       0.35250
MOLE   1
S1    5    0.418069    0.817914    0.160872    11.00000    0.03275    0.02625 =
         0.02560    0.01027    0.00475    0.01438
F1    4    0.657864    0.262221    0.099402    11.00000    0.04763    0.03777 =
         0.05116    0.00914    0.00327    0.02650
O1    3    0.814639    0.960328    0.392325    11.00000    0.02429    0.02701 =
         0.02910    0.00900    0.00552    0.00647
O2    3    0.211846    0.844739    0.162134    11.00000    0.03896    0.04062 =
         0.04100    0.01312    0.00232    0.02458
C1    1    0.537110    0.862248    0.281163    11.00000    0.02752    0.02106 =
         0.02432    0.00716    0.00650    0.01047
C2    1    0.475152    0.796964    0.368355    11.00000    0.02749    0.01907 =
         0.02304    0.00529    0.00578    0.01026
C3    1    0.293464    0.701475    0.400062    11.00000    0.02682    0.02051 =
         0.02816    0.00587    0.00636    0.00841
C4    1    0.308971    0.670407    0.493777    11.00000    0.03078    0.02276 =
         0.02957    0.00871    0.01022    0.00826
AFIX  43
H4    2    0.188074    0.605195    0.516712    11.00000   -1.20000
AFIX   0
C5    1    0.491851    0.729358    0.556385    11.00000    0.03802    0.02298 =
         0.02446    0.00653    0.00809    0.01323
C6    1    0.669838    0.829286    0.526017    11.00000    0.03091    0.02598 =
         0.02563    0.00493    0.00219    0.00979
AFIX  43
H6    2    0.796073    0.873916    0.567021    11.00000   -1.20000
AFIX   0
C7    1    0.653968    0.860424    0.433279    11.00000    0.02605    0.01976 =
         0.02662    0.00563    0.00688    0.00756
C8    1    0.738579    0.959187    0.300557    11.00000    0.02882    0.02223 =
         0.02752    0.00770    0.00811    0.01156
C9    1    0.089803    0.636912    0.338329    11.00000    0.02661    0.03774 =
         0.03640    0.01396    0.00415    0.00530
AFIX 137
H9A   2    0.076491    0.522021    0.290946    11.00000   -1.50000
H9B   2    0.081283    0.725137    0.301937    11.00000   -1.50000
H9C   2   -0.020903    0.621565    0.381930    11.00000   -1.50000
AFIX   0
C10   1    0.495127    0.684013    0.655392    11.00000    0.04567    0.03404 =
         0.02687    0.01192    0.00832    0.01669
AFIX 137
H10A  2    0.507958    0.563494    0.645753    11.00000   -1.50000
H10B  2    0.367617    0.688023    0.684939    11.00000   -1.50000
H10C  2    0.611934    0.771046    0.699846    11.00000   -1.50000
AFIX   0
C11   1    0.887854    1.061226    0.243641    11.00000    0.03025    0.03379 =
         0.04022    0.01794    0.01338    0.01173
AFIX 137
H11A  2    0.816192    1.066274    0.183142    11.00000   -1.50000
H11B  2    0.992354    1.001581    0.225525    11.00000   -1.50000
H11C  2    0.953522    1.183158    0.284696    11.00000   -1.50000
AFIX   0
C12   1    0.374585    0.579274    0.126544    11.00000    0.02936    0.02533 =
         0.01988    0.00822    0.00447    0.01079
C13   1    0.179991    0.467504    0.087895    11.00000    0.02782    0.03734 =
         0.02864    0.00961    0.00256    0.01081
AFIX  43
H13   2    0.069724    0.515487    0.084277    11.00000   -1.20000
AFIX   0
C14   1    0.147998    0.283918    0.054406    11.00000    0.03258    0.03465 =
         0.03535    0.00753    0.00277    0.00091
AFIX  43
H14   2    0.014793    0.206239    0.028180    11.00000   -1.20000
AFIX   0
C15   1    0.308303    0.213607    0.058967    11.00000    0.04630    0.02459 =
         0.03023    0.00810    0.00764    0.00727
AFIX  43
H15   2    0.287065    0.088341    0.036804    11.00000   -1.20000
AFIX   0
C16   1    0.499391    0.330278    0.096519    11.00000    0.03704    0.03126 =
         0.02567    0.01046    0.00608    0.01762
C17   1    0.539245    0.512765    0.130667    11.00000    0.02800    0.02756 =
         0.02300    0.00716    0.00247    0.01030
AFIX  43
H17   2    0.673287    0.589730    0.155909    11.00000   -1.20000
HKLF 4
REM  1125 IN P-1
REM R1 =  0.0352 for   2971 Fo > 4sig(Fo)  and  0.0381 for all   3257 data
REM    193 parameters refined using      0 restraints
END
WGHT      0.0509      0.2693
REM Highest difference peak  0.305,  deepest hole -0.294,  1-sigma level  0.053
Q1    1   0.4814  0.8246  0.3208  11.00000  0.05    0.31
Q2    1   0.4771  0.8359  0.2327  11.00000  0.05    0.26
Q3    1   0.3061  0.7194  0.4578  11.00000  0.05    0.26
Q4    1   0.5621  0.8121  0.3996  11.00000  0.05    0.24
Q5    1   0.0276  0.1478  0.0332  11.00000  0.05    0.23
Q6    1   0.4989  0.7136  0.6027  11.00000  0.05    0.22
Q7    1   0.6349  0.9048  0.2799  11.00000  0.05    0.22
Q8    1   0.1778  0.3841  0.0611  11.00000  0.05    0.20
Q9    1   0.6585  0.8518  0.4813  11.00000  0.05    0.19
Q10   1   0.4481  0.5346  0.1433  11.00000  0.05    0.19
Q11   1   0.8091  1.0196  0.2729  11.00000  0.05    0.19
Q12   1   0.4117  0.6812  0.5207  11.00000  0.05    0.19
Q13   1   0.6173  0.6454  0.6655  11.00000  0.05    0.18
Q14   1   0.2827  0.5180  0.1131  11.00000  0.05    0.18
Q15   1   0.3982  0.7345  0.3792  11.00000  0.05    0.18
Q16   1   0.5678  0.7901  0.5468  11.00000  0.05    0.18
Q17   1   0.3785  0.7833  0.3926  11.00000  0.05    0.18
Q18   1   0.2296  0.2563  0.0799  11.00000  0.05    0.17
Q19   1   0.0909  0.6505  0.2725  11.00000  0.05    0.17
Q20   1   0.5090  0.4183  0.1340  11.00000  0.05    0.17
;
