# Supplementary material for: 3-(3-Fluoro­phenyl­sulfin­yl)-2,4,6-trimethyl-1-benzofuran
Source: Acta Crystallogr Sect E Struct Rep Online. 2011 Oct 29;67(Pt 11):o3113. doi: 10.1107/S1600536811043716 (PMC3247498; doi:10.1107/S1600536811043716)
Supplement: Supplementary file 2 [file e-67-o3113-Isup2.hkl]

# 
# h,k,l, Fc-squared, Fo-squared, sigma(Fo-squared) and status flag 
# 
data_I
_shelx_title ' 1125 IN P-1' 
_shelx_refln_list_code          4 
_shelx_F_calc_maximum       92.15 
_exptl_crystal_F_000       316.00 
_reflns_d_resolution_high  0.7698 
 
loop_ 
 _symmetry_equiv_pos_as_xyz 
 'x, y, z' 
 '-x, -y, -z' 
 
_cell_length_a     6.8561 
_cell_length_b     8.0705 
_cell_length_c    13.9069 
_cell_angle_alpha 103.719 
_cell_angle_beta   91.280 
_cell_angle_gamma 106.973 
 
_shelx_F_squared_multiplier     1.000 
 
loop_ 
 _refln_index_h 
 _refln_index_k 
 _refln_index_l 
 _refln_F_squared_calc 
 _refln_F_squared_meas 
 _refln_F_squared_sigma 
 _refln_observed_status 
   1   0   0     6871.98     5702.23     86.22 o 
   2   0   0        0.18        1.86      0.26 o 
   3   0   0      257.42      296.96      2.70 o 
   4   0   0        1.87        1.81      0.20 o 
   5   0   0       48.78       47.43      1.21 o 
   6   0   0       78.90       78.59      1.43 o 
   7   0   0        2.30        1.78      0.32 o 
   8   0   0       15.75       17.19      0.85 o 
  -8   1   0        5.69        5.59      1.01 o 
  -7   1   0       62.91       56.19      1.34 o 
  -6   1   0       27.31       22.89      0.87 o 
  -5   1   0        1.27        1.70      0.22 o 
  -4   1   0       35.31       40.37      0.71 o 
  -3   1   0      471.93      479.58      4.44 o 
  -2   1   0        1.63        3.54      0.18 o 
  -1   1   0      408.26      414.69      3.91 o 
   0   1   0      286.06      290.61      2.45 o 
   1   1   0      978.74      969.71     15.38 o 
   2   1   0     1585.83     1561.98     12.74 o 
   3   1   0      237.81      233.89      2.34 o 
   4   1   0       26.92       24.66      0.53 o 
   5   1   0      271.93      266.57      3.25 o 
   6   1   0       19.05       20.84      0.68 o 
   7   1   0        5.08        4.74      0.41 o 
   8   1   0        0.04       -0.64      0.64 o 
  -8   2   0       20.08       19.12      0.97 o 
  -7   2   0       25.92       23.23      0.86 o 
  -6   2   0       60.12       58.11      1.10 o 
  -5   2   0        5.05        7.53      0.41 o 
  -4   2   0      844.61      877.14      7.95 o 
  -3   2   0      757.69      681.99      5.88 o 
  -2   2   0     1365.05     1495.28     13.02 o 
  -1   2   0     6345.43     5592.32     62.89 o 
   0   2   0     2595.13     2375.55     19.41 o 
   1   2   0      708.30      721.80      5.29 o 
   2   2   0        8.01       10.73      0.22 o 
   3   2   0       20.69       29.60      0.51 o 
   4   2   0      415.99      420.47      4.64 o 
   5   2   0      233.74      221.64      2.82 o 
   6   2   0        3.06        2.67      0.44 o 
   7   2   0       36.66       40.19      2.06 o 
  -8   3   0       42.21       48.23      1.57 o 
  -7   3   0       29.13       26.13      1.00 o 
  -6   3   0       47.94       48.36      1.00 o 
  -5   3   0      300.23      290.91      3.11 o 
  -4   3   0        1.93        0.65      0.15 o 
  -3   3   0       48.67       55.07      0.81 o 
  -2   3   0     1090.89     1148.91     10.11 o 
  -1   3   0     2015.41     1993.77     29.49 o 
   0   3   0      270.59      293.15      2.63 o 
   1   3   0      127.73      139.92      1.66 o 
   2   3   0       53.80       42.76      0.59 o 
   3   3   0        1.51        2.79      0.32 o 
   4   3   0      117.42      104.37      1.48 o 
   5   3   0      297.27      272.10      3.24 o 
   6   3   0       19.88       17.65      1.24 o 
   7   3   0       44.58       51.84      2.32 o 
  -8   4   0       43.85       39.68      1.42 o 
  -7   4   0       24.75       23.37      0.85 o 
  -6   4   0      295.49      270.17      3.65 o 
  -5   4   0       78.28       91.50      1.29 o 
  -4   4   0      955.90      941.65      8.56 o 
  -3   4   0       58.34       59.23      0.99 o 
  -2   4   0        9.13       11.61      0.31 o 
  -1   4   0        0.21        0.41      0.09 o 
   0   4   0       57.84       63.27      1.03 o 
   1   4   0        5.87        6.77      0.47 o 
   2   4   0        4.40        5.04      0.21 o 
   3   4   0      164.49      160.75      2.29 o 
   4   4   0      505.86      516.27      7.40 o 
   5   4   0       37.78       34.06      1.24 o 
   6   4   0        3.29        5.43      0.79 o 
  -8   5   0       28.05       27.41      1.21 o 
  -7   5   0        5.67        4.31      0.45 o 
  -6   5   0      124.27      114.67      1.97 o 
  -5   5   0      815.11      794.25      8.42 o 
  -4   5   0      751.72      727.46      7.18 o 
  -3   5   0        0.26        4.03      0.37 o 
  -2   5   0      250.31      264.36      2.57 o 
  -1   5   0       72.31       83.19      1.39 o 
   0   5   0        4.25        4.07      0.46 o 
   1   5   0      194.90      186.29      2.16 o 
   2   5   0       59.57       69.23      3.42 o 
   3   5   0       93.12       92.18      2.31 o 
   4   5   0       11.02       11.61      1.19 o 
   5   5   0        9.88       10.85      1.85 o 
   6   5   0       35.63       44.49      3.10 o 
  -8   6   0       22.18       28.32      1.27 o 
  -7   6   0       18.82       21.90      0.95 o 
  -6   6   0        0.05        2.26      0.35 o 
  -5   6   0        0.01        0.32      0.22 o 
  -4   6   0      441.61      427.93      4.81 o 
  -3   6   0      967.38      967.23     10.82 o 
  -2   6   0       37.58       34.28      0.87 o 
  -1   6   0       92.56       90.21      2.82 o 
   0   6   0      387.66      405.39      6.16 o 
   1   6   0      213.94      212.54      4.10 o 
   2   6   0       25.92       28.28      1.22 o 
   3   6   0      134.50      136.68      4.29 o 
   4   6   0       14.19       13.09      1.42 o 
   5   6   0        0.37        0.41      0.70 o 
  -8   7   0       13.96       12.89      0.93 o 
  -7   7   0        0.08        1.95      0.45 o 
  -6   7   0      122.42      126.39      2.71 o 
  -5   7   0       32.32       31.53      0.92 o 
  -4   7   0       27.83       29.09      0.87 o 
  -3   7   0       45.74       45.26      1.11 o 
  -2   7   0        5.10        6.56      0.46 o 
  -1   7   0        7.52       11.67      1.01 o 
   0   7   0       12.24       18.75      1.01 o 
   1   7   0       21.19       23.18      1.56 o 
   2   7   0       93.43       90.63      5.87 o 
   3   7   0       71.91       75.65      3.18 o 
   4   7   0        8.56        8.40      1.73 o 
  -7   8   0       35.74       41.60      1.67 o 
  -6   8   0        4.44        4.20      0.53 o 
  -5   8   0       10.18       10.75      0.66 o 
  -4   8   0       13.83       15.07      0.84 o 
  -3   8   0        0.47        0.53      0.25 o 
  -2   8   0       11.24        9.43      1.06 o 
  -1   8   0       46.67       51.29      2.20 o 
   0   8   0      144.16      139.10      6.36 o 
   1   8   0       27.35       29.00      2.45 o 
   2   8   0        6.11        8.96      1.29 o 
   3   8   0        0.17        0.44      0.74 o 
  -6   9   0        0.64        2.19      0.45 o 
  -5   9   0        0.00        1.05      0.89 o 
  -4   9   0       25.68       23.85      1.80 o 
  -3   9   0       69.23       81.65      3.23 o 
  -2   9   0       52.15       45.47      3.70 o 
  -1   9   0       85.20       84.77      3.44 o 
   0   9   0       75.24       78.03      7.12 o 
   1   9   0       36.86       41.45      2.43 o 
  -4  10   0        9.59        6.36      1.45 o 
  -3  10   0       24.32       26.40      3.22 o 
  -2  10   0        2.61        2.22      0.93 o 
   1 -10   1       49.92       53.49      2.88 o 
   2 -10   1        7.55        7.49      1.14 o 
   3 -10   1        3.71        4.43      1.29 o 
   4 -10   1        0.57        0.89      0.97 o 
  -1  -9   1        0.27       -0.52      0.56 o 
   0  -9   1        0.04        0.05      0.49 o 
   1  -9   1       67.87       63.17      2.68 o 
   2  -9   1        3.18        3.39      0.85 o 
   3  -9   1      161.47      166.93      6.75 o 
   4  -9   1      134.04      135.03      3.70 o 
   5  -9   1       35.54       42.55      1.61 o 
   6  -9   1       27.87       25.98      1.13 o 
  -3  -8   1       15.06       16.14      1.67 o 
  -2  -8   1       30.34       31.24      2.06 o 
  -1  -8   1       72.92       76.07      2.37 o 
   0  -8   1       69.88       62.29      2.07 o 
   1  -8   1        5.70        3.65      0.38 o 
   2  -8   1       72.45       76.79      1.88 o 
   3  -8   1      156.11      153.84      3.13 o 
   4  -8   1       34.88       34.63      1.21 o 
   5  -8   1       26.12       25.44      1.05 o 
   6  -8   1       16.49       17.40      0.96 o 
   7  -8   1        9.75       11.90      0.85 o 
  -4  -7   1       36.39       38.17      2.36 o 
  -3  -7   1       11.69       11.09      0.97 o 
  -2  -7   1       19.36       16.78      1.07 o 
  -1  -7   1      222.23      228.57      3.54 o 
   0  -7   1      213.84      216.24      3.38 o 
   1  -7   1      122.68      119.66      2.43 o 
   2  -7   1       33.43       29.98      1.02 o 
   3  -7   1        7.20        7.37      0.49 o 
   4  -7   1       41.47       39.70      1.30 o 
   5  -7   1       38.72       38.46      1.51 o 
   6  -7   1        0.87        0.99      0.38 o 
   7  -7   1        0.01       -0.10      0.35 o 
   8  -7   1        0.72        1.40      0.49 o 
  -5  -6   1        3.69        2.89      0.69 o 
  -4  -6   1       16.37       17.94      1.14 o 
  -3  -6   1        9.84        8.86      0.80 o 
  -2  -6   1      112.56      110.30      2.47 o 
  -1  -6   1      164.73      165.46      2.71 o 
   0  -6   1      172.47      169.63      2.73 o 
   1  -6   1      148.82      146.17      2.75 o 
   2  -6   1       46.64       54.23      1.33 o 
   3  -6   1      318.73      310.18      3.93 o 
   4  -6   1      535.84      531.57      6.40 o 
   5  -6   1        0.02        0.10      0.21 o 
   6  -6   1       34.87       33.47      0.97 o 
   7  -6   1       20.16       23.86      1.00 o 
   8  -6   1       61.59       67.62      2.50 o 
  -6  -5   1       26.29       27.25      2.90 o 
  -5  -5   1       11.72       12.07      1.12 o 
  -4  -5   1       65.81       60.93      1.77 o 
  -3  -5   1      305.50      291.31      3.86 o 
  -2  -5   1       42.44       35.16      0.84 o 
  -1  -5   1       37.24       41.58      0.78 o 
   0  -5   1      409.32      417.64      3.67 o 
   1  -5   1      348.32      315.53      3.03 o 
   2  -5   1      289.27      275.22      2.71 o 
   3  -5   1       33.58       39.71      0.78 o 
   4  -5   1       55.63       49.11      0.95 o 
   5  -5   1        2.88        1.37      0.25 o 
   6  -5   1       70.89       57.01      1.28 o 
   7  -5   1       50.66       42.94      1.16 o 
   8  -5   1        7.43        9.06      0.76 o 
  -6  -4   1        0.01        0.27      0.46 o 
  -5  -4   1        0.12        0.86      0.28 o 
  -4  -4   1      189.85      186.48      2.42 o 
  -3  -4   1       25.61       27.18      0.65 o 
  -2  -4   1      687.21      693.16      7.37 o 
  -1  -4   1     1608.92     1731.51     14.32 o 
   0  -4   1     1745.18     1822.16     18.46 o 
   1  -4   1        9.08        9.86      0.43 o 
   2  -4   1        1.19        1.04      0.12 o 
   3  -4   1      150.52      161.71      1.96 o 
   4  -4   1      256.52      266.00      2.82 o 
   5  -4   1        0.64        0.38      0.17 o 
   6  -4   1       10.96       10.35      0.56 o 
   7  -4   1       40.82       34.78      1.02 o 
   8  -4   1        0.00        0.50      0.38 o 
  -7  -3   1        7.51        6.60      1.21 o 
  -6  -3   1        8.94        6.95      0.48 o 
  -5  -3   1       44.78       42.79      1.06 o 
  -4  -3   1       36.99       30.53      0.72 o 
  -3  -3   1        9.80        7.73      0.29 o 
  -2  -3   1      361.90      324.06      3.13 o 
  -1  -3   1       11.29        5.95      0.26 o 
   0  -3   1     2591.98     2491.51     40.14 o 
   1  -3   1      613.85      591.01      5.00 o 
   2  -3   1       36.70       60.50      0.80 o 
   3  -3   1       29.87       24.07      0.54 o 
   4  -3   1      432.17      485.97      4.45 o 
   5  -3   1       25.88       18.53      0.87 o 
   6  -3   1      124.11      123.37      1.80 o 
   7  -3   1       30.98       26.34      0.83 o 
   8  -3   1       85.03       86.34      2.13 o 
  -7  -2   1        0.00        0.01      0.64 o 
  -6  -2   1       39.75       36.46      1.11 o 
  -5  -2   1      612.81      614.65      6.72 o 
  -4  -2   1       35.03       32.08      0.68 o 
  -3  -2   1      117.04      114.98      1.28 o 
  -2  -2   1        1.48        4.51      0.30 o 
  -1  -2   1     1337.21     1334.85     11.02 o 
   0  -2   1     1310.21     1269.69     21.33 o 
   1  -2   1      157.36      137.07      1.29 o 
   2  -2   1      200.18      208.65      2.06 o 
   3  -2   1      476.54      519.26      4.56 o 
   4  -2   1      112.38      125.16      1.51 o 
   5  -2   1       76.39       81.80      1.21 o 
   6  -2   1        7.93        6.16      0.49 o 
   7  -2   1       87.49       86.41      1.50 o 
   8  -2   1       35.50       36.21      1.28 o 
  -8  -1   1        8.11        7.13      0.73 o 
  -7  -1   1        2.71        0.97      0.31 o 
  -6  -1   1      175.89      165.44      2.38 o 
  -5  -1   1      136.72      124.81      1.84 o 
  -4  -1   1       72.75       75.33      1.06 o 
  -3  -1   1      460.89      481.27      4.24 o 
  -2  -1   1     1567.88     1579.26     13.03 o 
  -1  -1   1        6.47        6.26      0.17 o 
   0  -1   1     3494.55     3102.91     34.35 o 
   1  -1   1     1655.83     1484.94     22.51 o 
   2  -1   1     2768.09     2435.16     25.43 o 
   3  -1   1       12.34       16.72      0.38 o 
   4  -1   1      297.30      282.55      2.86 o 
   5  -1   1      276.71      260.83      2.95 o 
   6  -1   1       50.11       48.24      0.98 o 
   7  -1   1        0.23        0.05      0.22 o 
   8  -1   1       29.07       29.31      1.10 o 
  -8   0   1       32.96       35.78      1.30 o 
  -7   0   1        0.23        0.78      0.29 o 
  -6   0   1        3.39        3.59      0.37 o 
  -5   0   1      346.91      340.74      3.77 o 
  -4   0   1      430.19      399.49      3.89 o 
  -3   0   1       79.38       59.77      0.82 o 
  -2   0   1       17.55       16.91      0.31 o 
  -1   0   1      164.13      198.60      1.99 o 
   0   0   1        7.69        9.27      0.38 o 
   1   0   1      151.66      155.75      1.50 o 
   2   0   1       97.46       93.43      0.92 o 
   3   0   1      177.58      194.20      2.08 o 
   4   0   1       10.97        9.15      0.35 o 
   5   0   1      103.22       96.19      1.49 o 
   6   0   1      100.77       94.14      1.57 o 
   7   0   1       71.40       72.28      1.40 o 
   8   0   1       18.15       18.96      1.31 o 
  -8   1   1        2.78        2.90      0.49 o 
  -7   1   1      178.34      174.84      3.00 o 
  -6   1   1     1083.91     1070.58     11.31 o 
  -5   1   1      308.33      310.81      3.48 o 
  -4   1   1        9.15       10.51      0.34 o 
  -3   1   1       11.38        9.95      0.27 o 
  -2   1   1       93.15       95.00      1.53 o 
  -1   1   1     1145.78     1050.65     14.02 o 
   0   1   1        6.56       12.16      0.39 o 
   1   1   1      604.04      652.39      5.43 o 
   2   1   1       12.60        9.68      0.22 o 
   3   1   1      144.45      177.62      1.89 o 
   4   1   1        0.85        0.59      0.13 o 
   5   1   1        2.71        3.00      0.28 o 
   6   1   1       62.41       60.56      1.28 o 
   7   1   1        9.41        8.49      0.74 o 
   8   1   1       31.05       37.42      2.41 o 
  -8   2   1       11.28       11.50      0.77 o 
  -7   2   1       16.73       16.96      0.81 o 
  -6   2   1      144.78      155.04      2.28 o 
  -5   2   1      100.24      109.25      1.48 o 
  -4   2   1     1752.72     1882.85     16.47 o 
  -3   2   1     1004.00     1060.66      9.39 o 
  -2   2   1      643.28      662.63      5.86 o 
   0   2   1     1011.17     1091.20     20.62 o 
   1   2   1      141.97      130.31      2.27 o 
   2   2   1      278.32      303.68      2.61 o 
   3   2   1      129.36      151.62      1.49 o 
   4   2   1       20.74       20.18      0.51 o 
   5   2   1       29.78       23.76      1.01 o 
   6   2   1        9.11        6.75      0.65 o 
   7   2   1        0.15       -0.29      0.45 o 
  -8   3   1        6.54        7.38      0.68 o 
  -7   3   1      106.23      112.60      2.24 o 
  -6   3   1       85.00       86.56      1.52 o 
  -5   3   1      125.41      140.01      1.77 o 
  -4   3   1      265.53      252.18      2.65 o 
  -3   3   1      357.01      390.64      3.73 o 
  -2   3   1        3.32        4.52      0.25 o 
  -1   3   1     1991.62     1957.83     33.50 o 
   0   3   1       63.64       68.51      1.19 o 
   1   3   1      518.83      526.94      6.74 o 
   2   3   1        1.35        1.30      0.12 o 
   3   3   1       36.79       27.12      0.60 o 
   4   3   1      173.30      175.14      3.02 o 
   5   3   1       11.96        9.70      0.69 o 
   6   3   1       83.18       80.90      2.58 o 
   7   3   1       45.20       52.63      2.78 o 
  -8   4   1        1.54        1.59      0.45 o 
  -7   4   1        0.04        0.22      0.28 o 
  -6   4   1       12.70        7.33      0.45 o 
  -5   4   1       80.59       74.37      1.24 o 
  -4   4   1        2.48        5.16      0.28 o 
  -3   4   1     1391.41     1423.65     11.82 o 
  -2   4   1     2322.18     2453.70     26.76 o 
  -1   4   1      675.83      735.18      7.84 o 
   0   4   1      161.77      165.65      2.65 o 
   1   4   1      436.49      444.24      5.29 o 
   2   4   1       92.52       96.96      1.39 o 
   3   4   1       72.75       81.54      1.72 o 
   4   4   1       29.94       32.91      1.58 o 
   5   4   1        6.79        6.89      1.09 o 
   6   4   1       58.75       59.06      4.51 o 
  -8   5   1        0.11       -0.03      0.38 o 
  -7   5   1       24.62       24.32      1.00 o 
  -6   5   1       33.20       32.35      0.84 o 
  -5   5   1       52.45       51.83      1.05 o 
  -4   5   1       87.46       81.26      1.31 o 
  -3   5   1     1101.10     1102.88     10.33 o 
  -2   5   1      518.46      555.29      5.85 o 
  -1   5   1        2.84        3.95      0.35 o 
   0   5   1       98.19       98.35      2.53 o 
   1   5   1      152.70      132.70      2.58 o 
   2   5   1       88.96       90.06      2.14 o 
   3   5   1       29.87       27.31      3.10 o 
   4   5   1      174.41      178.27      6.32 o 
   5   5   1       10.70        9.62      1.22 o 
  -8   6   1       19.91       22.21      1.12 o 
  -7   6   1        0.01        0.17      0.32 o 
  -6   6   1       50.85       54.73      1.19 o 
  -5   6   1      136.48      130.12      1.94 o 
  -4   6   1      204.88      206.68      2.60 o 
  -3   6   1      333.73      320.25      3.97 o 
  -2   6   1       38.22       34.21      1.15 o 
  -1   6   1        0.49        0.37      0.37 o 
   0   6   1       27.02       20.37      2.45 o 
   1   6   1       44.09       41.56      1.84 o 
   2   6   1      216.98      215.73      5.66 o 
   3   6   1      302.13      297.87      7.42 o 
   4   6   1        0.02        0.21      0.56 o 
   5   6   1       21.50       25.76      3.34 o 
  -7   7   1       24.06       22.33      1.06 o 
  -6   7   1       94.94       94.45      2.04 o 
  -5   7   1       63.94       63.75      1.32 o 
  -4   7   1        1.72        2.48      0.34 o 
  -3   7   1       75.07       75.45      2.87 o 
  -2   7   1        0.92        0.31      0.32 o 
  -1   7   1        0.30       -0.48      0.56 o 
   0   7   1       61.70       71.22      3.94 o 
   1   7   1        1.37        1.30      0.60 o 
   2   7   1       20.32       16.08      1.39 o 
   3   7   1        6.24        7.28      1.77 o 
   4   7   1       26.61       28.12      2.33 o 
  -7   8   1       68.13       74.38      1.96 o 
  -6   8   1       11.52       11.21      0.69 o 
  -5   8   1        4.75        2.77      0.69 o 
  -4   8   1      162.80      168.00      4.79 o 
  -3   8   1       54.48       59.21      2.06 o 
  -2   8   1       93.85       92.29      2.71 o 
  -1   8   1      222.65      212.89      4.84 o 
   0   8   1       42.18       37.19      2.04 o 
   1   8   1      119.76      124.08      6.40 o 
   2   8   1      409.77      418.71     10.15 o 
  -6   9   1       24.29       23.10      2.25 o 
  -5   9   1       57.46       62.18      2.88 o 
  -4   9   1       48.52       55.93      4.27 o 
  -3   9   1        1.23        0.40      1.05 o 
  -2   9   1        0.13        0.16      1.05 o 
  -1   9   1        2.82        3.30      1.37 o 
   0   9   1        0.10       -0.56      0.56 o 
   1   9   1       28.37       22.90      3.02 o 
  -3  10   1       23.64       27.36      3.22 o 
   1 -10   2       38.33       48.37      3.22 o 
   2 -10   2       27.10       31.15      2.66 o 
   3 -10   2      146.03      147.76      6.20 o 
   4 -10   2       18.83       21.17      1.97 o 
  -1  -9   2        9.14       11.47      2.12 o 
   0  -9   2      129.96      129.29      3.88 o 
   1  -9   2        7.07        6.35      0.51 o 
   2  -9   2       10.19       13.69      0.73 o 
   3  -9   2        6.74        6.94      0.69 o 
   4  -9   2      224.74      223.90      4.87 o 
   5  -9   2       67.01       66.92      2.57 o 
   6  -9   2        4.01        3.32      0.54 o 
  -3  -8   2       44.16       46.59      2.28 o 
  -2  -8   2        2.88        1.66      0.69 o 
  -1  -8   2       14.53       14.71      0.67 o 
   0  -8   2        0.19        0.44      0.29 o 
   1  -8   2       94.57       90.20      1.92 o 
   2  -8   2       89.90       93.79      2.50 o 
   3  -8   2      199.73      203.22      3.91 o 
   4  -8   2      170.55      167.00      3.21 o 
   5  -8   2        0.43        0.34      0.34 o 
   6  -8   2        5.32        4.74      0.60 o 
   7  -8   2        1.14        1.79      0.50 o 
  -4  -7   2        1.38        2.03      0.85 o 
  -3  -7   2       13.99       14.77      1.08 o 
  -2  -7   2        9.81        9.66      0.73 o 
  -1  -7   2       78.20       79.72      2.20 o 
   0  -7   2        0.98        1.43      0.30 o 
   1  -7   2      188.17      186.48      3.10 o 
   2  -7   2      158.07      146.66      2.56 o 
   3  -7   2       25.21       26.38      0.89 o 
   4  -7   2        5.16        5.53      0.50 o 
   5  -7   2      157.24      156.78      2.70 o 
   6  -7   2       87.78       86.31      1.88 o 
   7  -7   2       11.36       10.61      0.80 o 
   8  -7   2      119.13      128.95      2.98 o 
  -5  -6   2       55.85       58.75      4.39 o 
  -4  -6   2        0.36        0.36      0.26 o 
  -3  -6   2       11.44       10.83      0.59 o 
  -2  -6   2       25.31       25.36      0.89 o 
  -1  -6   2      147.36      126.48      2.26 o 
   0  -6   2        0.68        0.57      0.20 o 
   1  -6   2        1.76        1.53      0.21 o 
   2  -6   2        7.80        6.99      0.35 o 
   3  -6   2        0.04        0.43      0.21 o 
   4  -6   2      280.34      274.46      3.53 o 
   5  -6   2       96.44      102.62      1.79 o 
   6  -6   2        5.55        5.54      0.46 o 
   7  -6   2       27.09       27.19      1.56 o 
   8  -6   2        0.02        0.65      0.44 o 
  -6  -5   2       12.84       10.95      1.53 o 
  -5  -5   2       80.91       84.76      1.85 o 
  -4  -5   2        0.39        0.59      0.26 o 
  -3  -5   2        2.40        3.11      0.34 o 
  -2  -5   2     1174.35     1145.59     13.03 o 
  -1  -5   2      394.12      416.50      3.97 o 
   0  -5   2       72.75       58.40      0.78 o 
   1  -5   2      149.03      138.26      1.54 o 
   2  -5   2       79.27       74.26      0.95 o 
   3  -5   2       38.53       28.65      0.67 o 
   4  -5   2        0.28        0.04      0.16 o 
   5  -5   2       32.78       37.32      0.86 o 
   6  -5   2       19.71       20.46      0.72 o 
   7  -5   2       39.60       35.20      1.05 o 
   8  -5   2      100.51       99.46      2.40 o 
  -6  -4   2       24.64       28.45      1.00 o 
  -5  -4   2       56.98       61.84      1.38 o 
  -4  -4   2        5.15        6.18      0.43 o 
  -3  -4   2      196.78      180.41      2.35 o 
  -2  -4   2        3.26        9.27      0.36 o 
  -1  -4   2        0.03        2.46      0.17 o 
   0  -4   2     2180.19     2230.29     18.33 o 
   1  -4   2      465.61      520.10      4.79 o 
   2  -4   2       51.35       56.40      0.77 o 
   3  -4   2        8.72       13.90      0.43 o 
   4  -4   2      152.90      166.25      2.10 o 
   5  -4   2      128.48      120.17      1.79 o 
   6  -4   2       74.43       76.54      1.59 o 
   7  -4   2       26.20       28.42      0.87 o 
   8  -4   2      132.81      134.84      2.91 o 
  -7  -3   2       49.21       43.83      2.70 o 
  -6  -3   2       53.15       47.05      1.33 o 
  -5  -3   2       84.30       78.24      1.57 o 
  -4  -3   2        5.13        6.67      0.86 o 
  -3  -3   2      958.41     1022.64      9.25 o 
  -2  -3   2      393.16      415.67      3.95 o 
  -1  -3   2      634.15      691.29      6.32 o 
   0  -3   2       15.84       12.51      0.43 o 
   1  -3   2      536.57      570.67      4.62 o 
   2  -3   2       56.69       69.18      0.85 o 
   3  -3   2      431.91      543.07      5.41 o 
   4  -3   2      171.45      212.83      2.35 o 
   5  -3   2       54.75       43.45      0.87 o 
   6  -3   2        1.25        0.68      0.22 o 
   7  -3   2        0.00        0.09      0.23 o 
   8  -3   2       17.56       15.76      0.85 o 
  -7  -2   2        9.40        9.92      1.29 o 
  -6  -2   2       45.66       46.07      1.14 o 
  -5  -2   2       22.78       22.00      0.68 o 
  -4  -2   2       29.49       25.80      0.55 o 
  -3  -2   2      332.90      338.06      3.33 o 
  -2  -2   2      754.57      826.51      7.42 o 
  -1  -2   2      294.18      324.35      2.86 o 
   0  -2   2     1864.41     1765.28     22.40 o 
   1  -2   2       13.93       16.08      0.29 o 
   2  -2   2       41.27       31.99      0.50 o 
   3  -2   2       42.30       46.45      0.75 o 
   4  -2   2       20.59       21.25      0.49 o 
   5  -2   2      196.59      184.53      2.24 o 
   6  -2   2        0.12       -0.18      0.18 o 
   7  -2   2       59.47       58.99      1.25 o 
   8  -2   2       11.26       12.55      0.74 o 
  -8  -1   2        4.78        7.13      2.05 o 
  -7  -1   2        7.79        7.93      0.58 o 
  -6  -1   2       82.24       86.03      1.55 o 
  -5  -1   2       26.37       25.92      0.72 o 
  -4  -1   2       37.46       38.18      0.67 o 
  -3  -1   2      123.13      132.26      1.42 o 
  -2  -1   2      605.68      599.72      5.14 o 
  -1  -1   2      323.35      313.18      2.87 o 
   0  -1   2       81.56       76.16      0.89 o 
   1  -1   2      121.05      117.66      1.06 o 
   2  -1   2       12.76       10.60      0.39 o 
   3  -1   2     1064.49     1182.05     10.76 o 
   4  -1   2        0.42        2.59      0.19 o 
   5  -1   2      923.37      884.88      8.56 o 
   6  -1   2      451.94      429.96      4.60 o 
   7  -1   2      100.68       99.00      1.68 o 
   8  -1   2        2.37        1.47      0.54 o 
  -8   0   2       14.37       14.75      0.89 o 
  -7   0   2       21.52       20.24      0.86 o 
  -6   0   2      806.59      787.48      8.69 o 
  -5   0   2       61.48       56.32      0.97 o 
  -4   0   2     1043.06     1086.27      9.74 o 
  -3   0   2      354.47      388.83      3.49 o 
  -2   0   2      620.92      642.79      5.78 o 
  -1   0   2      974.59     1025.08     11.41 o 
   0   0   2       91.19       98.26      1.58 o 
   1   0   2     2253.71     1997.90     25.13 o 
   2   0   2      828.55      857.64      8.06 o 
   3   0   2      212.18      252.47      2.37 o 
   4   0   2      672.18      665.94      5.94 o 
   5   0   2       38.71       42.26      0.79 o 
   6   0   2       42.88       42.32      1.09 o 
   7   0   2        0.10       -0.28      0.28 o 
   8   0   2       72.24       80.22      2.55 o 
  -8   1   2        3.47        3.85      0.54 o 
  -7   1   2        1.58        1.09      0.35 o 
  -6   1   2       85.04       86.24      2.08 o 
  -5   1   2      608.92      597.09      6.13 o 
  -4   1   2      204.48      212.20      2.28 o 
  -3   1   2       79.93       88.49      1.80 o 
  -2   1   2      389.56      423.94      3.28 o 
  -1   1   2      950.24     1029.25     13.31 o 
   0   1   2     2063.41     1859.28     19.55 o 
   1   1   2     3255.16     2805.67     31.51 o 
   2   1   2      131.98      134.19      1.46 o 
   3   1   2       97.63       75.35      1.12 o 
   4   1   2       35.37       30.71      1.03 o 
   5   1   2      144.52      137.04      2.22 o 
   6   1   2       38.28       44.57      1.20 o 
   7   1   2        0.12       -0.29      0.52 o 
  -8   2   2       84.58       91.08      2.27 o 
  -7   2   2      106.35      109.37      2.20 o 
  -6   2   2      101.18       99.26      1.83 o 
  -5   2   2       15.28       11.93      0.48 o 
  -4   2   2      178.40      217.06      2.51 o 
  -3   2   2      944.36     1071.37      8.91 o 
  -2   2   2        6.58       12.80      0.24 o 
  -1   2   2     3415.07     3269.90     38.53 o 
   0   2   2      173.48      214.97      3.48 o 
   1   2   2      802.78      831.94      8.42 o 
   2   2   2      192.08      221.26      2.50 o 
   3   2   2       13.41        7.55      0.35 o 
   4   2   2      225.11      217.57      3.18 o 
   5   2   2      593.54      557.39      8.17 o 
   6   2   2      227.02      213.13      4.73 o 
   7   2   2        0.01       -0.27      0.54 o 
  -8   3   2       57.11       61.15      1.80 o 
  -7   3   2       56.60       53.48      1.43 o 
  -6   3   2        0.01        0.23      0.27 o 
  -5   3   2       50.62       52.90      1.04 o 
  -4   3   2        6.48        4.73      0.28 o 
  -3   3   2        0.06        0.18      0.10 o 
  -2   3   2      406.75      447.78      3.95 o 
  -1   3   2     1680.07     1848.36     29.74 o 
   0   3   2      164.16      182.37      2.45 o 
   1   3   2       16.33       16.10      0.45 o 
   2   3   2      140.28      148.87      1.81 o 
   3   3   2       79.41       81.87      1.34 o 
   4   3   2        4.35        3.90      0.54 o 
   5   3   2        9.69        9.83      0.88 o 
   6   3   2        1.54        1.39      0.59 o 
   7   3   2        0.22       -0.12      0.68 o 
  -8   4   2       24.13       25.76      1.63 o 
  -7   4   2      142.49      155.12      2.81 o 
  -6   4   2      102.02      102.78      2.64 o 
  -5   4   2      272.76      265.41      3.08 o 
  -4   4   2       49.07       46.98      0.90 o 
  -3   4   2      204.10      221.12      2.18 o 
  -2   4   2     3413.32     3451.00     60.30 o 
  -1   4   2      240.68      269.26      3.83 o 
   0   4   2      461.24      466.71      6.77 o 
   1   4   2      425.63      412.01      5.41 o 
   2   4   2      431.34      411.95      5.07 o 
   3   4   2       76.08       76.71      2.02 o 
   4   4   2       79.35       83.54      4.25 o 
   5   4   2       13.84       15.37      1.37 o 
   6   4   2       20.89       25.01      1.93 o 
  -8   5   2      164.74      171.05      3.50 o 
  -7   5   2       50.09       51.64      1.43 o 
  -6   5   2        3.54        3.34      0.34 o 
  -5   5   2      172.95      180.32      2.41 o 
  -4   5   2        3.17        4.89      0.59 o 
  -3   5   2      114.90      108.00      1.40 o 
  -2   5   2       95.84       96.82      1.26 o 
  -1   5   2      116.65      123.10      1.89 o 
   0   5   2      540.45      544.35      8.67 o 
   1   5   2       31.42       24.87      1.93 o 
   2   5   2      238.15      234.09      5.69 o 
   3   5   2        0.00        1.16      0.54 o 
   4   5   2       24.60       25.77      1.68 o 
   5   5   2       74.20       80.25      3.33 o 
  -8   6   2        8.91        6.64      0.69 o 
  -7   6   2       46.50       51.89      1.57 o 
  -6   6   2        1.92        1.45      0.43 o 
  -5   6   2        4.16        3.24      0.33 o 
  -4   6   2      429.28      429.58      5.17 o 
  -3   6   2      825.28      866.71     11.05 o 
  -2   6   2      369.16      386.11      5.55 o 
  -1   6   2      100.88      108.64      2.63 o 
   0   6   2       14.30       16.98      1.69 o 
   1   6   2       25.36       21.17      1.33 o 
   2   6   2        0.10        0.52      0.48 o 
   3   6   2       16.36       18.35      1.44 o 
   4   6   2        8.70       10.40      1.28 o 
  -7   7   2       28.58       31.93      1.63 o 
  -6   7   2       19.97       24.19      0.89 o 
  -5   7   2       19.13       21.62      1.17 o 
  -4   7   2      697.16      695.69     12.46 o 
  -3   7   2      412.92      429.63      6.91 o 
  -2   7   2       40.95       40.78      1.42 o 
  -1   7   2        9.05       11.99      1.61 o 
   0   7   2       54.47       51.02      3.22 o 
   1   7   2       62.27       57.90      3.94 o 
   2   7   2       31.77       32.16      1.93 o 
   3   7   2       36.25       31.44      2.62 o 
  -7   8   2        2.31        1.17      0.64 o 
  -6   8   2       20.93       21.64      1.30 o 
  -5   8   2        1.63        0.72      0.51 o 
  -4   8   2       27.36       23.74      2.66 o 
  -3   8   2      162.30      163.21      8.45 o 
  -2   8   2      150.04      148.73      6.76 o 
  -1   8   2       78.82       67.04      4.18 o 
   0   8   2       22.22       23.09      2.74 o 
   1   8   2        2.03        2.95      0.81 o 
   2   8   2        6.48        6.92      1.16 o 
  -5   9   2      196.59      184.54      8.77 o 
  -4   9   2      337.55      348.88     13.20 o 
  -3   9   2       43.27       40.40      3.54 o 
  -2   9   2        0.02        0.24      0.97 o 
  -1   9   2        0.05        0.32      0.97 o 
   0   9   2       18.47       17.90      1.89 o 
   1 -10   3        5.94        7.73      1.61 o 
   2 -10   3       45.16       46.35      1.65 o 
   3 -10   3       43.80       43.95      1.68 o 
   4 -10   3      127.46      130.41      3.42 o 
   5 -10   3       27.19       25.71      1.37 o 
  -2  -9   3        0.07        0.80      0.97 o 
  -1  -9   3       53.12       48.37      3.06 o 
   0  -9   3      110.74      105.50      2.40 o 
   1  -9   3      168.90      155.52      3.38 o 
   2  -9   3      222.23      216.59      4.53 o 
   3  -9   3      145.43      135.78      3.38 o 
   4  -9   3       16.80       14.88      1.41 o 
   5  -9   3        6.52        7.71      0.79 o 
   6  -9   3       21.56       22.26      2.00 o 
  -3  -8   3       12.49       12.31      1.69 o 
  -2  -8   3       70.68       72.04      1.86 o 
  -1  -8   3      222.52      229.76      3.84 o 
   0  -8   3       16.81       18.09      0.83 o 
   1  -8   3       46.79       39.14      3.03 o 
   2  -8   3       12.14       11.14      1.04 o 
   3  -8   3       93.37       97.01      2.18 o 
   4  -8   3      163.53      154.92      3.07 o 
   5  -8   3       36.41       33.44      1.53 o 
   6  -8   3      119.74      115.90      2.65 o 
   7  -8   3       29.80       34.75      1.39 o 
  -4  -7   3        1.66        1.53      0.89 o 
  -3  -7   3       13.25       15.26      0.79 o 
  -2  -7   3       36.60       37.52      1.30 o 
  -1  -7   3       78.27       74.06      1.69 o 
   0  -7   3      104.60      111.01      2.18 o 
   1  -7   3      107.09      109.71      2.16 o 
   2  -7   3        1.50        2.14      0.35 o 
   3  -7   3        3.61        4.30      0.46 o 
   4  -7   3        0.08       -0.17      0.34 o 
   5  -7   3        5.09        4.59      0.48 o 
   6  -7   3        0.04        0.06      0.27 o 
   7  -7   3        0.01        0.28      0.36 o 
   8  -7   3       21.46       25.60      1.22 o 
  -5  -6   3       25.38       26.68      1.16 o 
  -4  -6   3       25.05       27.80      1.11 o 
  -3  -6   3      115.87      113.20      2.24 o 
  -2  -6   3        0.88        0.70      0.31 o 
  -1  -6   3        3.64        5.81      0.55 o 
   0  -6   3      516.97      535.22      5.51 o 
   1  -6   3       80.48       85.33      1.18 o 
   2  -6   3       56.57       58.92      0.94 o 
   3  -6   3      415.94      417.71      4.47 o 
   4  -6   3        4.62        5.65      0.43 o 
   5  -6   3       86.99       81.76      1.91 o 
   6  -6   3        1.39        1.93      0.36 o 
   7  -6   3      105.64      111.49      2.07 o 
   8  -6   3      207.34      207.68      4.02 o 
  -6  -5   3       14.70       17.26      1.57 o 
  -5  -5   3        0.71        0.45      0.31 o 
  -4  -5   3        0.56        0.21      0.25 o 
  -3  -5   3      162.13      165.35      2.56 o 
  -2  -5   3      613.84      608.20      7.03 o 
  -1  -5   3       11.36        5.92      0.26 o 
   0  -5   3       32.88       32.00      0.88 o 
   1  -5   3       82.74       77.68      1.16 o 
   2  -5   3       58.16       57.23      0.89 o 
   3  -5   3       21.24       18.03      0.52 o 
   4  -5   3      288.44      278.92      3.21 o 
   5  -5   3      478.82      447.18      5.16 o 
   6  -5   3       89.01       82.09      1.49 o 
   7  -5   3       54.99       55.59      1.33 o 
   8  -5   3        8.45        6.99      0.65 o 
  -6  -4   3       18.30       16.71      0.91 o 
  -5  -4   3       28.84       30.36      0.96 o 
  -4  -4   3       11.63       11.65      0.58 o 
  -3  -4   3       99.62       97.14      1.40 o 
  -2  -4   3       20.94       15.79      0.42 o 
  -1  -4   3      216.20      243.42      2.60 o 
   0  -4   3      102.27      104.59      1.10 o 
   1  -4   3      308.96      339.27      2.95 o 
   2  -4   3        6.58        5.38      0.23 o 
   3  -4   3       88.92       83.82      1.22 o 
   4  -4   3      262.86      270.49      3.07 o 
   5  -4   3        0.03        1.41      0.27 o 
   6  -4   3       20.31       17.14      0.72 o 
   7  -4   3       45.08       42.48      1.08 o 
   8  -4   3        8.47        6.73      0.60 o 
  -7  -3   3        0.00       -0.02      0.40 o 
  -6  -3   3      235.80      233.02      5.15 o 
  -5  -3   3       68.93       66.94      1.29 o 
  -4  -3   3      189.80      179.24      2.40 o 
  -3  -3   3        4.35        5.67      0.38 o 
  -2  -3   3        8.96       16.42      0.45 o 
  -1  -3   3      240.53      229.70      2.34 o 
   0  -3   3      173.94      189.27      1.92 o 
   1  -3   3        0.45        0.28      0.07 o 
   2  -3   3       40.48       30.59      0.50 o 
   3  -3   3      564.42      587.64      5.81 o 
   4  -3   3       34.11       31.31      0.69 o 
   5  -3   3      316.21      315.21      3.47 o 
   6  -3   3      154.48      151.48      2.05 o 
   7  -3   3      168.21      163.61      2.45 o 
   8  -3   3       54.02       57.62      1.43 o 
  -7  -2   3       19.33       22.47      1.73 o 
  -6  -2   3       17.08       20.54      0.84 o 
  -5  -2   3       64.45       61.27      1.20 o 
  -4  -2   3      396.51      364.55      3.48 o 
  -3  -2   3      183.21      245.40      2.56 o 
  -2  -2   3      701.24      822.62      7.42 o 
  -1  -2   3      706.80      723.19      6.54 o 
   0  -2   3        3.56        5.20      0.22 o 
   1  -2   3       66.07       73.98      0.71 o 
   2  -2   3      131.77      139.37      1.46 o 
   3  -2   3      849.17      908.72      9.23 o 
   4  -2   3      628.24      661.99      6.96 o 
   5  -2   3      741.62      766.75      7.50 o 
   6  -2   3      263.74      255.43      3.24 o 
   7  -2   3       41.14       42.06      0.98 o 
   8  -2   3        0.70        0.42      0.39 o 
  -8  -1   3       29.34       29.74      1.81 o 
  -7  -1   3       10.18       12.53      0.82 o 
  -6  -1   3        1.66        2.45      0.38 o 
  -5  -1   3        4.44        5.07      0.32 o 
  -4  -1   3      926.44      958.06      8.23 o 
  -3  -1   3       25.23       34.65      0.68 o 
  -2  -1   3      118.10      136.79      2.21 o 
  -1  -1   3     4372.22     3983.68     32.82 o 
   0  -1   3      748.93      777.82      9.93 o 
   1  -1   3      167.85      182.18      1.80 o 
   2  -1   3      142.79      112.32      1.65 o 
   3  -1   3       55.48       78.33      1.05 o 
   4  -1   3      152.79      131.44      1.31 o 
   5  -1   3      260.59      248.41      3.57 o 
   6  -1   3      534.04      508.85      6.52 o 
   7  -1   3        2.43        3.33      0.47 o 
   8  -1   3      104.40      118.56      2.71 o 
  -8   0   3       60.77       67.68      2.50 o 
  -7   0   3       30.37       36.61      1.46 o 
  -6   0   3       31.75       30.75      0.99 o 
  -5   0   3      113.04      110.74      1.62 o 
  -4   0   3      181.56      194.39      2.17 o 
  -3   0   3      181.28      194.91      1.93 o 
  -2   0   3      369.35      401.87      3.46 o 
  -1   0   3     3912.86     3609.75     34.49 o 
   0   0   3      705.71      749.83     10.72 o 
   1   0   3      127.44      109.05      1.31 o 
   2   0   3        1.63        0.21      0.11 o 
   3   0   3      183.44      182.38      2.17 o 
   4   0   3      116.60      124.04      1.73 o 
   5   0   3      355.47      318.80      4.23 o 
   6   0   3      137.84      131.06      2.29 o 
   7   0   3        0.34        0.37      0.42 o 
   8   0   3        0.24       -0.43      0.73 o 
  -8   1   3       11.33       13.56      0.88 o 
  -7   1   3        9.65       11.76      0.70 o 
  -6   1   3      130.93      134.29      2.23 o 
  -5   1   3      330.19      334.05      3.73 o 
  -4   1   3       84.55       81.73      1.13 o 
  -3   1   3      320.76      337.44      3.23 o 
  -2   1   3     1222.48     1212.87     13.32 o 
  -1   1   3      716.46      724.25      9.14 o 
   0   1   3      468.64      462.67      5.85 o 
   1   1   3      138.16      158.28      1.82 o 
   2   1   3       96.76       98.89      1.28 o 
   3   1   3       34.15       32.28      0.63 o 
   4   1   3      166.17      167.96      2.17 o 
   5   1   3       81.08       77.73      2.23 o 
   6   1   3       15.90       15.77      1.31 o 
   7   1   3       28.46       29.40      2.17 o 
  -8   2   3        4.06        6.07      1.39 o 
  -7   2   3      123.78      113.07      2.83 o 
  -6   2   3       25.49       21.71      0.78 o 
  -5   2   3      341.87      363.00      4.57 o 
  -4   2   3      312.48      338.06      3.62 o 
  -3   2   3       21.22       14.99      0.62 o 
  -2   2   3       41.70       33.31      0.54 o 
  -1   2   3      110.59      115.53      1.25 o 
   0   2   3      477.59      480.67      5.03 o 
   1   2   3      184.07      159.58      1.86 o 
   2   2   3       41.25       67.74      1.04 o 
   3   2   3      249.07      240.47      3.07 o 
   4   2   3        5.20        3.71      0.40 o 
   5   2   3        0.50        1.18      0.60 o 
   6   2   3       19.67       20.20      1.56 o 
   7   2   3       40.68       38.32      2.30 o 
  -8   3   3        0.52        0.62      0.40 o 
  -7   3   3       64.82       59.49      1.53 o 
  -6   3   3       26.39       24.94      0.82 o 
  -5   3   3      167.04      167.80      2.49 o 
  -4   3   3      139.45      150.45      1.98 o 
  -3   3   3      146.19      151.81      1.78 o 
  -2   3   3        3.43       10.08      0.84 o 
  -1   3   3      245.42      261.32      2.81 o 
   0   3   3     3416.27     3206.41     33.06 o 
   1   3   3       67.04       82.75      1.50 o 
   2   3   3        6.09        8.31      0.31 o 
   3   3   3       13.75       13.97      1.07 o 
   4   3   3      304.01      284.57      5.35 o 
   5   3   3       28.10       29.33      1.38 o 
   6   3   3        0.60        2.14      0.64 o 
  -8   4   3       66.25       70.07      4.62 o 
  -7   4   3      113.45      105.72      2.15 o 
  -6   4   3       26.02       24.21      0.82 o 
  -5   4   3        3.44        3.92      0.35 o 
  -4   4   3      184.90      196.00      3.21 o 
  -3   4   3      291.46      280.43      3.21 o 
  -2   4   3      185.14      225.04      2.81 o 
  -1   4   3      175.14      223.69      5.06 o 
   0   4   3       45.91       45.71      1.12 o 
   1   4   3      188.46      174.04      3.64 o 
   2   4   3     1093.17     1045.06     16.14 o 
   3   4   3      342.35      341.02      6.07 o 
   4   4   3      166.56      154.92      4.41 o 
   5   4   3       79.09       83.20      3.24 o 
   6   4   3       15.84       16.99      1.65 o 
  -8   5   3       18.10       21.72      1.08 o 
  -7   5   3       22.26       21.31      0.89 o 
  -6   5   3       44.83       45.87      1.27 o 
  -5   5   3      317.50      321.39      4.15 o 
  -4   5   3      678.79      693.33      8.13 o 
  -3   5   3      144.90      155.56      2.20 o 
  -2   5   3        9.69        4.20      0.25 o 
  -1   5   3      127.37      125.16      6.12 o 
   0   5   3       97.90       84.99      3.70 o 
   1   5   3       33.12       31.79      2.17 o 
   2   5   3       65.69       62.23      2.27 o 
   3   5   3       60.60       57.31      2.66 o 
   4   5   3        0.70        0.80      0.63 o 
   5   5   3        7.71        9.35      1.37 o 
  -8   6   3      150.77      163.43      3.31 o 
  -7   6   3       72.00       74.06      1.87 o 
  -6   6   3      114.08      115.51      2.43 o 
  -5   6   3        4.26        4.19      0.82 o 
  -4   6   3        1.09        1.25      0.35 o 
  -3   6   3      398.47      432.56      6.84 o 
  -2   6   3        0.24        0.14      0.34 o 
  -1   6   3      220.89      214.88      7.73 o 
   0   6   3       12.20       16.10      1.69 o 
   1   6   3        2.69        3.86      1.05 o 
   2   6   3      190.56      185.40      5.00 o 
   3   6   3      122.10      114.60      3.78 o 
   4   6   3        3.22        2.45      0.81 o 
  -7   7   3        4.04        3.83      0.82 o 
  -6   7   3        0.10        0.15      0.42 o 
  -5   7   3       74.85       74.46      2.76 o 
  -4   7   3      220.97      205.78      5.08 o 
  -3   7   3        1.65        2.58      1.13 o 
  -2   7   3        1.01        0.97      0.80 o 
  -1   7   3        8.57        9.01      1.45 o 
   0   7   3        0.25        0.16      0.64 o 
   1   7   3       42.46       38.68      1.98 o 
   2   7   3       12.80       12.74      1.27 o 
   3   7   3       20.71       18.84      1.62 o 
  -6   8   3       10.82        9.26      1.19 o 
  -5   8   3      329.67      333.10     12.72 o 
  -4   8   3      595.09      559.81     18.35 o 
  -3   8   3       48.52       50.94      3.70 o 
  -2   8   3       15.79       17.79      2.17 o 
  -1   8   3       18.54       13.92      1.93 o 
   0   8   3       37.35       35.89      2.98 o 
   1   8   3        3.56        1.73      1.13 o 
   2   8   3       57.34       55.48      3.02 o 
  -5   9   3       22.83       17.95      2.74 o 
  -4   9   3        1.79       -0.16      0.97 o 
  -3   9   3       90.61       93.84      5.55 o 
  -2   9   3       30.75       32.59      3.14 o 
  -1   9   3       15.75       15.93      2.33 o 
   0   9   3        1.84        1.56      1.49 o 
   0 -10   4       34.30       36.85      2.25 o 
   1 -10   4        7.25        6.72      0.76 o 
   2 -10   4        3.67        4.08      0.76 o 
   3 -10   4       27.06       28.01      1.44 o 
   4 -10   4        0.41        0.52      0.56 o 
   5 -10   4       15.94       14.40      1.10 o 
  -2  -9   4      187.40      205.16      4.48 o 
  -1  -9   4      107.77      112.59      3.70 o 
   0  -9   4       11.11       13.23      0.98 o 
   1  -9   4       36.90       31.26      2.82 o 
   2  -9   4        8.80        7.94      0.79 o 
   3  -9   4        1.26        0.65      0.44 o 
   4  -9   4        5.84        8.85      0.85 o 
   5  -9   4       18.51       18.30      1.00 o 
   6  -9   4       14.21       13.81      0.92 o 
  -3  -8   4        0.10        0.31      0.42 o 
  -2  -8   4       13.79       15.21      1.00 o 
  -1  -8   4       30.14       30.27      2.05 o 
   0  -8   4       26.06       26.20      1.08 o 
   1  -8   4       17.86       18.76      0.93 o 
   2  -8   4       16.23       16.87      0.90 o 
   3  -8   4      132.98      130.89      2.70 o 
   4  -8   4        0.24        0.55      0.37 o 
   5  -8   4       63.93       66.49      1.84 o 
   6  -8   4       23.46       24.12      1.11 o 
   7  -8   4       39.76       40.67      2.11 o 
  -4  -7   4        7.87        7.36      0.74 o 
  -3  -7   4      205.50      194.98      4.33 o 
  -2  -7   4      394.18      398.09      6.57 o 
  -1  -7   4      157.47      151.38      2.77 o 
   0  -7   4      148.82      142.50      2.64 o 
   1  -7   4      120.18      116.82      1.96 o 
   2  -7   4      214.01      204.89      2.98 o 
   3  -7   4      437.37      444.82      5.48 o 
   4  -7   4       22.53       21.71      0.84 o 
   5  -7   4      255.69      252.34      3.91 o 
   6  -7   4       23.54       27.84      0.94 o 
   7  -7   4        0.62        0.82      0.39 o 
  -5  -6   4       14.12       16.69      1.04 o 
  -4  -6   4       20.24       20.79      0.88 o 
  -3  -6   4        9.68       11.24      0.58 o 
  -2  -6   4       63.70       61.18      1.18 o 
  -1  -6   4       45.20       40.93      1.02 o 
   0  -6   4      124.94      132.54      1.92 o 
   1  -6   4        4.73        5.02      0.30 o 
   2  -6   4      148.42      144.70      1.79 o 
   3  -6   4      855.37      810.87      8.09 o 
   4  -6   4      394.78      385.57      4.53 o 
   5  -6   4      222.74      215.51      2.94 o 
   6  -6   4        0.09        0.00      0.23 o 
   7  -6   4        2.42        2.73      0.42 o 
   8  -6   4        1.45        2.25      0.51 o 
  -6  -5   4       10.40       11.95      1.69 o 
  -5  -5   4        6.31        8.06      0.67 o 
  -4  -5   4        0.01        0.07      0.26 o 
  -3  -5   4        0.00        0.15      0.22 o 
  -2  -5   4       11.86       14.29      0.71 o 
  -1  -5   4      238.88      244.09      2.61 o 
   0  -5   4      166.48      154.30      1.67 o 
   1  -5   4      103.94      110.17      1.30 o 
   2  -5   4      575.78      603.47      6.04 o 
   3  -5   4      111.77      114.03      1.58 o 
   4  -5   4        9.96        8.87      0.50 o 
   5  -5   4      220.53      206.38      3.22 o 
   6  -5   4      265.32      243.92      3.03 o 
   7  -5   4       40.11       39.43      1.12 o 
   8  -5   4        2.03        1.31      0.82 o 
  -6  -4   4        3.76        2.89      0.67 o 
  -5  -4   4       15.47       14.18      1.29 o 
  -4  -4   4      237.66      223.85      3.27 o 
  -3  -4   4       75.06       66.59      1.12 o 
  -2  -4   4        1.23        0.51      0.14 o 
  -1  -4   4     1099.82     1126.48     10.93 o 
   0  -4   4      636.20      673.07      5.85 o 
   1  -4   4       29.63       36.71      0.67 o 
   2  -4   4       22.23       22.73      0.52 o 
   3  -4   4      240.40      243.49      2.74 o 
   4  -4   4      873.18      828.12      8.69 o 
   5  -4   4      189.59      199.90      2.65 o 
   6  -4   4       25.17       27.52      0.84 o 
   7  -4   4       83.22       82.51      1.56 o 
   8  -4   4       34.58       39.68      2.01 o 
  -7  -3   4        0.72        0.25      0.42 o 
  -6  -3   4       15.09       16.21      0.90 o 
  -5  -3   4      115.42      114.15      1.97 o 
  -4  -3   4      228.32      238.26      2.67 o 
  -3  -3   4       55.24       52.12      0.87 o 
  -2  -3   4      130.66      166.19      1.85 o 
  -1  -3   4      197.52      188.73      2.15 o 
   0  -3   4       76.58       85.41      1.44 o 
   1  -3   4      906.60      928.94      7.79 o 
   2  -3   4        0.71        0.22      0.08 o 
   3  -3   4     1044.85     1039.38     10.56 o 
   4  -3   4      544.81      577.02      6.18 o 
   5  -3   4      101.65       99.59      1.44 o 
   6  -3   4        7.05        7.08      0.41 o 
   7  -3   4        1.02        0.69      0.23 o 
   8  -3   4        4.38        5.08      0.65 o 
  -7  -2   4        3.08        3.14      0.64 o 
  -6  -2   4       26.94       29.50      1.00 o 
  -5  -2   4       11.00       10.68      0.50 o 
  -4  -2   4       68.26       71.76      1.11 o 
  -3  -2   4      304.54      314.68      3.19 o 
  -2  -2   4      187.25      218.40      2.25 o 
  -1  -2   4        8.34        5.49      0.20 o 
   0  -2   4      391.53      344.51      4.84 o 
   1  -2   4      191.69      165.01      1.71 o 
   2  -2   4        2.10        3.44      0.21 o 
   3  -2   4        8.97        8.34      0.37 o 
   4  -2   4       94.05       85.71      1.07 o 
   5  -2   4      198.76      194.45      2.86 o 
   6  -2   4      436.89      401.02      5.35 o 
   7  -2   4       11.77        9.76      0.67 o 
   8  -2   4        0.14        0.13      0.56 o 
  -8  -1   4        1.10        1.30      0.46 o 
  -7  -1   4       18.51       20.99      1.62 o 
  -6  -1   4       13.07       13.13      0.77 o 
  -5  -1   4      191.47      185.18      2.35 o 
  -4  -1   4       10.88       11.22      0.40 o 
  -3  -1   4       45.55       28.85      0.55 o 
  -2  -1   4      569.68      553.34      5.38 o 
  -1  -1   4     4942.76     4344.58     43.56 o 
   0  -1   4     5806.63     5278.42     69.31 o 
   1  -1   4      180.96      201.06      2.18 o 
   2  -1   4      362.05      406.80      4.71 o 
   3  -1   4      708.00      736.93      8.40 o 
   4  -1   4      428.40      436.18      4.85 o 
   5  -1   4       77.26       73.30      1.60 o 
   6  -1   4        0.70       -0.14      0.37 o 
   7  -1   4        2.45        3.23      0.57 o 
   8  -1   4        0.34        0.24      0.54 o 
  -8   0   4        1.47        1.62      0.51 o 
  -7   0   4       68.93       70.56      1.70 o 
  -6   0   4        0.48        2.53      1.41 o 
  -5   0   4      583.03      585.64      6.03 o 
  -4   0   4       35.64       28.31      0.60 o 
  -3   0   4      327.55      375.42      3.83 o 
  -2   0   4      529.09      542.76      5.11 o 
  -1   0   4     1103.48     1153.21     12.02 o 
   0   0   4     3906.12     3587.40     53.90 o 
   1   0   4     1710.90     1734.50     29.63 o 
   2   0   4     1670.18     1710.71     26.59 o 
   3   0   4      211.56      220.13      3.00 o 
   4   0   4       54.65       62.75      1.07 o 
   5   0   4        2.32        1.17      0.34 o 
   6   0   4        0.54       -0.06      0.45 o 
   7   0   4        0.52        0.72      0.48 o 
   8   0   4       17.17       16.93      1.75 o 
  -8   1   4       26.63       31.02      1.32 o 
  -7   1   4       16.90       16.97      0.81 o 
  -6   1   4        0.06        0.05      0.22 o 
  -5   1   4      564.31      554.14      6.62 o 
  -4   1   4      116.16      126.60      2.01 o 
  -3   1   4       11.95       13.59      0.33 o 
  -2   1   4        1.23        0.38      0.10 o 
  -1   1   4      498.99      476.88      5.58 o 
   0   1   4      635.46      625.64      7.90 o 
   1   1   4        2.61        7.09      0.31 o 
   2   1   4     2203.12     2394.45     26.96 o 
   3   1   4      115.56      136.37      1.72 o 
   4   1   4       14.51       12.55      0.67 o 
   5   1   4      126.33      123.68      3.46 o 
   6   1   4        0.02        0.08      0.40 o 
   7   1   4       47.43       62.04      4.14 o 
  -8   2   4       58.78       70.17      1.96 o 
  -7   2   4       78.77       77.57      1.77 o 
  -6   2   4       14.14       14.14      0.65 o 
  -5   2   4       94.04       94.19      2.88 o 
  -4   2   4       65.03       58.56      0.97 o 
  -3   2   4       55.43       49.42      0.98 o 
  -2   2   4      203.89      205.14      2.79 o 
  -1   2   4       12.63        8.53      0.42 o 
   0   2   4        0.49        0.73      0.13 o 
   1   2   4      776.21      799.20      7.95 o 
   2   2   4      692.11      695.83      7.99 o 
   3   2   4       38.13       46.59      0.94 o 
   4   2   4      377.51      326.75      4.83 o 
   5   2   4      248.11      221.46      4.59 o 
   6   2   4        0.67        1.92      0.60 o 
   7   2   4       10.30       13.84      1.81 o 
  -8   3   4        1.27        1.89      0.60 o 
  -7   3   4       21.49       24.59      0.96 o 
  -6   3   4       71.39       76.58      1.53 o 
  -5   3   4      246.64      240.63      3.25 o 
  -4   3   4      559.90      556.16      5.77 o 
  -3   3   4      365.53      400.26      5.40 o 
  -2   3   4        1.33        4.36      0.28 o 
  -1   3   4      325.46      320.91      3.90 o 
   0   3   4      434.63      442.66      5.21 o 
   1   3   4        0.04        0.41      0.09 o 
   2   3   4        2.26        3.45      0.29 o 
   3   3   4       50.53       52.80      1.53 o 
   4   3   4       14.73       14.64      1.38 o 
   5   3   4        4.21        3.37      0.60 o 
   6   3   4       86.53       99.74      3.75 o 
  -8   4   4       16.46       14.31      0.88 o 
  -7   4   4       66.13       64.22      1.47 o 
  -6   4   4      464.62      447.06      6.02 o 
  -5   4   4      317.68      315.45      4.05 o 
  -4   4   4       53.01       52.47      1.30 o 
  -3   4   4      103.68      114.75      1.99 o 
  -2   4   4      238.70      241.14      3.98 o 
  -1   4   4       39.67       43.35      0.65 o 
   0   4   4        1.20        0.95      0.19 o 
   1   4   4      125.59      135.52      7.12 o 
   2   4   4       80.57       83.25      3.05 o 
   3   4   4      108.34      100.54      3.07 o 
   4   4   4        1.04        0.21      0.50 o 
   5   4   4       22.02       22.99      1.77 o 
   6   4   4       47.38       51.09      2.67 o 
  -8   5   4        7.19        4.43      0.56 o 
  -7   5   4        1.37        1.03      0.32 o 
  -6   5   4        0.22        0.13      0.22 o 
  -5   5   4      155.31      151.12      3.18 o 
  -4   5   4     1458.87     1452.92     21.01 o 
  -3   5   4      229.66      217.38      3.89 o 
  -2   5   4       63.64       59.62      1.86 o 
  -1   5   4      195.11      214.34      4.51 o 
   0   5   4        0.30        0.08      0.48 o 
   1   5   4        6.54        6.92      1.13 o 
   2   5   4       15.01       14.83      1.04 o 
   3   5   4      119.28      115.50      3.58 o 
   4   5   4       30.30       28.53      3.62 o 
   5   5   4        0.84        1.05      0.70 o 
  -8   6   4        0.09        0.60      0.57 o 
  -7   6   4       28.51       28.16      1.37 o 
  -6   6   4       93.14       93.44      3.51 o 
  -5   6   4       54.72       49.72      2.15 o 
  -4   6   4        0.67        0.77      0.46 o 
  -3   6   4      356.16      359.86      7.52 o 
  -2   6   4      323.59      296.73     10.06 o 
  -1   6   4        0.22       -0.40      0.56 o 
   0   6   4        3.67        2.41      0.89 o 
   1   6   4      194.42      189.21      7.16 o 
   2   6   4      153.65      154.92      4.40 o 
   3   6   4       66.83       67.75      4.59 o 
   4   6   4       28.66       29.62      1.97 o 
  -7   7   4       55.78       59.86      2.00 o 
  -6   7   4        7.46        7.54      1.81 o 
  -5   7   4        7.68        7.92      0.98 o 
  -4   7   4        0.32        1.36      0.58 o 
  -3   7   4       43.41       42.41      3.14 o 
  -2   7   4       17.05       20.92      2.17 o 
  -1   7   4        1.51       -0.24      0.72 o 
   0   7   4       68.98       69.78      3.86 o 
   1   7   4       30.21       31.03      1.75 o 
   2   7   4       24.54       25.01      1.72 o 
   3   7   4        8.46        8.90      1.22 o 
  -6   8   4        1.68        1.13      0.68 o 
  -5   8   4        1.02        3.94      1.53 o 
  -4   8   4       88.57       70.18      4.59 o 
  -3   8   4        3.02        1.69      1.13 o 
  -2   8   4       20.51       18.03      2.17 o 
  -1   8   4        0.04       -0.72      0.72 o 
   0   8   4       20.22       20.60      2.33 o 
   1   8   4      251.33      242.62      6.56 o 
  -4   9   4       41.01       43.46      3.78 o 
  -3   9   4        5.52        5.96      1.69 o 
  -2   9   4        0.00       -0.72      0.89 o 
  -1   9   4       17.53       22.29      2.74 o 
   0 -10   5       37.33       38.85      2.45 o 
   1 -10   5       19.64       18.83      1.73 o 
   2 -10   5      114.82      112.25      4.31 o 
   3 -10   5      105.05      119.96      3.34 o 
   4 -10   5        3.40        3.72      0.70 o 
  -2  -9   5        3.87        6.04      1.25 o 
  -1  -9   5       67.94       68.45      2.26 o 
   0  -9   5      112.47      106.24      2.98 o 
   1  -9   5       66.10       65.09      2.22 o 
   2  -9   5        9.05       11.16      0.97 o 
   3  -9   5        8.10        9.13      0.87 o 
   4  -9   5      121.31      119.76      2.70 o 
   5  -9   5      113.94      112.99      3.64 o 
   6  -9   5        4.74        5.60      1.15 o 
  -3  -8   5       23.73       22.47      1.93 o 
  -2  -8   5       78.96       76.20      2.36 o 
  -1  -8   5       15.27       17.90      1.10 o 
   0  -8   5        1.81        2.37      0.54 o 
   1  -8   5        0.13        0.69      0.39 o 
   2  -8   5       10.07       11.20      0.72 o 
   3  -8   5       65.95       62.68      1.72 o 
   4  -8   5       45.75       45.76      2.00 o 
   5  -8   5       62.84       64.55      1.82 o 
   6  -8   5       53.02       51.37      1.64 o 
   7  -8   5       16.49       18.73      1.72 o 
  -4  -7   5        3.57        1.66      0.54 o 
  -3  -7   5       47.43       48.28      1.80 o 
  -2  -7   5        0.08        0.27      0.34 o 
  -1  -7   5        0.35        0.66      0.32 o 
   0  -7   5      162.97      163.70      3.23 o 
   1  -7   5       78.24       76.09      1.84 o 
   2  -7   5       11.22       10.45      0.49 o 
   3  -7   5       63.58       60.57      1.21 o 
   4  -7   5        9.50        8.73      0.52 o 
   5  -7   5       44.42       42.26      1.14 o 
   6  -7   5       15.36       15.59      0.82 o 
   7  -7   5      144.49      155.52      3.19 o 
  -5  -6   5        0.81        1.08      0.38 o 
  -4  -6   5        5.49        5.94      1.53 o 
  -3  -6   5       20.90       20.32      1.10 o 
  -2  -6   5        6.17        7.37      0.75 o 
  -1  -6   5      172.47      173.44      2.02 o 
   0  -6   5      227.80      223.76      2.36 o 
   1  -6   5        5.04        4.20      0.48 o 
   2  -6   5       73.11       72.49      1.19 o 
   3  -6   5      180.89      171.69      2.37 o 
   4  -6   5      896.73      898.76      9.57 o 
   5  -6   5      155.09      149.45      2.26 o 
   6  -6   5       26.41       20.58      0.76 o 
   7  -6   5       19.09       15.91      0.81 o 
   8  -6   5        4.72        4.26      0.57 o 
  -6  -5   5       29.80       32.74      1.52 o 
  -5  -5   5       32.15       30.87      1.21 o 
  -4  -5   5      312.44      289.09      4.98 o 
  -3  -5   5      685.18      647.76      8.64 o 
  -2  -5   5      320.70      320.47      3.67 o 
  -1  -5   5      318.45      341.31      3.48 o 
   0  -5   5      198.27      226.34      3.36 o 
   1  -5   5        1.09        0.06      0.10 o 
   2  -5   5        2.42        5.05      0.28 o 
   3  -5   5       67.69       69.71      1.20 o 
   4  -5   5      382.91      394.33      4.55 o 
   5  -5   5       13.01       11.60      0.67 o 
   6  -5   5      262.63      244.62      3.26 o 
   7  -5   5        2.51        1.83      0.33 o 
   8  -5   5        6.38        6.13      1.21 o 
  -6  -4   5        5.51        6.49      0.77 o 
  -5  -4   5       60.36       57.52      1.67 o 
  -4  -4   5       36.14       32.00      0.98 o 
  -3  -4   5       68.39       64.63      1.06 o 
  -2  -4   5       17.90       16.49      0.47 o 
  -1  -4   5      870.55      885.85      8.74 o 
   0  -4   5      881.06      853.85      7.78 o 
   1  -4   5      483.14      468.86      4.21 o 
   2  -4   5        0.24        0.69      0.13 o 
   3  -4   5      176.66      180.06      2.04 o 
   4  -4   5        2.44        4.54      0.31 o 
   5  -4   5      277.45      257.91      3.21 o 
   6  -4   5       27.02       26.93      0.74 o 
   7  -4   5       19.28       16.69      0.86 o 
   8  -4   5       21.78       29.66      1.38 o 
  -7  -3   5        5.43        3.84      0.68 o 
  -6  -3   5        1.35        1.49      0.47 o 
  -5  -3   5       64.68       56.04      1.39 o 
  -4  -3   5      300.87      265.16      3.09 o 
  -3  -3   5        5.30        2.87      0.23 o 
  -2  -3   5      518.07      524.88      4.98 o 
  -1  -3   5     1325.42     1353.11     12.96 o 
   0  -3   5      114.75      122.79      1.43 o 
   1  -3   5      245.39      281.80      2.67 o 
   2  -3   5       24.56       18.10      0.34 o 
   3  -3   5       75.93       70.23      0.90 o 
   4  -3   5       87.98       91.36      1.16 o 
   5  -3   5        0.48        0.82      0.30 o 
   6  -3   5        1.19        0.28      0.29 o 
   7  -3   5        0.29        0.16      0.37 o 
   8  -3   5       19.64       17.22      1.34 o 
  -7  -2   5        2.93        4.64      0.79 o 
  -6  -2   5        0.28        0.53      0.29 o 
  -5  -2   5      299.42      279.28      3.77 o 
  -4  -2   5      267.06      256.16      2.96 o 
  -3  -2   5      227.36      247.09      2.62 o 
  -2  -2   5      745.62      776.80      7.06 o 
  -1  -2   5       19.39       28.50      0.45 o 
   0  -2   5      554.99      532.21      6.93 o 
   1  -2   5      644.12      633.14      6.37 o 
   2  -2   5      297.37      319.37      4.24 o 
   3  -2   5      256.19      263.45      3.35 o 
   4  -2   5      185.54      181.69      2.60 o 
   5  -2   5      139.13      134.81      2.22 o 
   6  -2   5       26.46       21.64      1.04 o 
   7  -2   5        0.52       -0.18      0.43 o 
   8  -2   5        1.99        1.96      0.67 o 
  -8  -1   5        4.52        4.96      0.65 o 
  -7  -1   5        0.09       -0.28      0.28 o 
  -6  -1   5        0.81        0.63      0.27 o 
  -5  -1   5      237.56      236.38      3.26 o 
  -4  -1   5      157.57      157.14      2.34 o 
  -3  -1   5      829.58      891.69      8.10 o 
  -2  -1   5       17.07       18.26      0.37 o 
  -1  -1   5      360.98      331.83      3.61 o 
   0  -1   5     8492.14     7633.31    132.38 o 
   1  -1   5        7.77        7.24      0.64 o 
   2  -1   5        2.60        1.08      0.13 o 
   3  -1   5      127.93      150.79      2.32 o 
   4  -1   5      130.96      122.65      1.92 o 
   5  -1   5       48.81       52.69      1.43 o 
   6  -1   5        2.79        1.28      0.42 o 
   7  -1   5        2.73        3.79      0.70 o 
   8  -1   5       49.86       54.66      2.19 o 
  -8   0   5        0.08       -0.10      0.34 o 
  -7   0   5      132.75      134.36      2.86 o 
  -6   0   5       58.32       60.72      1.38 o 
  -5   0   5        4.66        7.39      0.41 o 
  -4   0   5      164.92      164.20      2.01 o 
  -3   0   5     1313.89     1311.15     12.06 o 
  -2   0   5       86.99       86.75      1.40 o 
  -1   0   5       55.82       73.82      1.15 o 
   0   0   5      834.55      928.28     19.11 o 
   1   0   5      747.69      840.67      9.57 o 
   2   0   5      164.59      184.19      2.72 o 
   3   0   5      145.47      155.80      2.66 o 
   4   0   5       99.30       94.44      1.87 o 
   5   0   5      311.90      287.81      4.56 o 
   6   0   5        3.16        1.76      0.46 o 
   7   0   5       13.59       13.65      1.39 o 
  -8   1   5        3.79        4.32      0.60 o 
  -7   1   5       86.83       85.77      1.91 o 
  -6   1   5      504.36      494.78      6.18 o 
  -5   1   5      174.06      173.50      2.37 o 
  -4   1   5      448.25      437.01      4.38 o 
  -3   1   5      212.03      193.53      2.63 o 
  -2   1   5        0.04        0.16      0.09 o 
  -1   1   5        1.25        0.41      0.13 o 
   0   1   5      447.96      489.68      6.38 o 
   1   1   5      280.69      317.94      4.32 o 
   2   1   5       18.14       21.10      0.84 o 
   3   1   5        7.70        6.94      0.35 o 
   4   1   5      266.15      260.23      6.77 o 
   5   1   5      171.95      145.83      2.75 o 
   6   1   5        0.22        0.10      0.42 o 
   7   1   5       11.49        9.74      1.41 o 
  -8   2   5        9.69       10.57      0.81 o 
  -7   2   5       40.54       42.75      1.37 o 
  -6   2   5      324.84      327.36      4.37 o 
  -5   2   5        0.61        0.44      0.21 o 
  -4   2   5      892.91      940.66     10.88 o 
  -3   2   5      184.40      184.43      2.54 o 
  -2   2   5        0.10        0.24      0.11 o 
  -1   2   5        9.32        8.42      0.31 o 
   0   2   5      179.64      214.44      2.46 o 
   1   2   5      380.84      385.14      4.22 o 
   2   2   5       25.37       28.97      0.63 o 
   3   2   5       32.29       29.79      0.84 o 
   4   2   5       25.88       25.93      1.13 o 
   5   2   5      101.61       91.24      2.51 o 
   6   2   5       27.82       23.55      1.38 o 
   7   2   5       54.17       70.06      5.75 o 
  -8   3   5        0.05       -0.21      0.34 o 
  -7   3   5        6.57        6.58      0.76 o 
  -6   3   5      146.59      143.88      2.31 o 
  -5   3   5       34.28       33.43      1.09 o 
  -4   3   5      340.93      311.77      4.91 o 
  -3   3   5       17.54       15.02      0.59 o 
  -2   3   5       47.75       47.54      0.77 o 
  -1   3   5       48.55       44.07      0.64 o 
   0   3   5        2.96        4.71      0.25 o 
   1   3   5      126.82      153.34      1.74 o 
   2   3   5       76.46       77.67      4.02 o 
   3   3   5      125.92      121.13      3.83 o 
   4   3   5      193.12      188.84      3.93 o 
   5   3   5        1.07        1.72      0.64 o 
   6   3   5        7.89        9.97      1.25 o 
  -8   4   5       85.18       89.91      2.15 o 
  -7   4   5      151.53      150.81      2.48 o 
  -6   4   5        7.38        6.40      0.62 o 
  -5   4   5       17.60       14.71      0.82 o 
  -4   4   5       46.79       47.11      1.48 o 
  -3   4   5       26.83       29.44      1.01 o 
  -2   4   5       78.50       85.45      1.86 o 
  -1   4   5        1.84        2.70      0.28 o 
   0   4   5      271.27      276.50      7.89 o 
   1   4   5     1216.19     1198.66     22.15 o 
   2   4   5       79.90       92.31      3.94 o 
   3   4   5       55.82       53.90      2.06 o 
   4   4   5       88.63       84.07      5.79 o 
   5   4   5       10.66        9.39      3.38 o 
  -8   5   5      127.37      139.22      5.23 o 
  -7   5   5       45.34       50.76      1.66 o 
  -6   5   5        5.47        5.66      0.85 o 
  -5   5   5        3.00        3.10      0.53 o 
  -4   5   5       90.95       83.78      2.10 o 
  -3   5   5      196.01      191.27      4.52 o 
  -2   5   5       41.65       38.83      1.45 o 
  -1   5   5       31.04       29.00      1.65 o 
   0   5   5       11.10        9.26      1.13 o 
   1   5   5        0.10        2.58      0.80 o 
   2   5   5       18.99       20.09      1.33 o 
   3   5   5        1.49        1.79      1.29 o 
   4   5   5       14.62       16.16      1.36 o 
   5   5   5       60.20       65.13      2.96 o 
  -7   6   5       36.53       37.57      1.88 o 
  -6   6   5        8.65        8.84      1.12 o 
  -5   6   5       29.24       27.23      3.18 o 
  -4   6   5        4.19        5.39      0.77 o 
  -3   6   5        9.68        9.65      0.97 o 
  -2   6   5        7.76       11.43      1.53 o 
  -1   6   5       16.59       13.92      1.61 o 
   0   6   5      107.74       96.74      4.43 o 
   1   6   5       58.12       57.86      3.30 o 
   2   6   5      134.77      129.55      4.63 o 
   3   6   5       11.71       13.62      1.33 o 
   4   6   5        5.15        8.17      1.16 o 
  -7   7   5       34.31       37.96      1.99 o 
  -6   7   5        9.90       12.96      1.33 o 
  -5   7   5      136.41      130.70      4.00 o 
  -4   7   5       54.97       59.80      3.94 o 
  -3   7   5       10.53        8.37      1.53 o 
  -2   7   5       64.41       59.88      3.62 o 
  -1   7   5        2.80        1.77      0.89 o 
   0   7   5       60.14       63.66      3.70 o 
   1   7   5      135.73      145.91      6.36 o 
   2   7   5      147.98      146.38      4.54 o 
  -6   8   5       34.15       32.84      3.46 o 
  -5   8   5       30.87       38.47      3.54 o 
  -4   8   5       81.53       74.28      4.67 o 
  -3   8   5      197.54      183.25      7.89 o 
  -2   8   5       15.04       12.72      2.01 o 
  -1   8   5        5.81        5.47      1.45 o 
   0   8   5       22.10       23.02      2.49 o 
   1   8   5        0.99       -0.10      0.56 o 
  -3   9   5       72.38       75.65      4.91 o 
  -2   9   5        5.62       10.86      2.01 o 
   1 -10   6       81.35       73.55      5.27 o 
   2 -10   6        1.72        1.29      0.56 o 
   3 -10   6       70.20       73.81      3.54 o 
   4 -10   6      107.38      107.32      3.12 o 
  -2  -9   6       17.97       18.48      2.29 o 
  -1  -9   6        8.61        9.09      1.17 o 
   0  -9   6        2.01        1.63      0.54 o 
   1  -9   6        0.12        0.72      0.44 o 
   2  -9   6       72.48       74.51      2.43 o 
   3  -9   6       27.37       29.58      1.73 o 
   4  -9   6        6.47        6.88      0.86 o 
   5  -9   6       59.65       59.24      1.82 o 
   6  -9   6        5.05        4.14      0.64 o 
  -3  -8   6        6.88        8.10      0.97 o 
  -2  -8   6       15.34       16.63      1.12 o 
  -1  -8   6      174.95      173.91      4.11 o 
   0  -8   6       77.34       73.34      2.31 o 
   1  -8   6      122.84      120.50      3.17 o 
   2  -8   6        1.75        2.28      0.61 o 
   3  -8   6      249.34      243.50      4.27 o 
   4  -8   6      214.22      215.22      6.51 o 
   5  -8   6       24.53       23.51      1.07 o 
   6  -8   6       47.00       46.71      2.15 o 
   7  -8   6        9.25       12.69      1.07 o 
  -4  -7   6       26.56       30.20      1.20 o 
  -3  -7   6        7.57       10.45      0.71 o 
  -2  -7   6       12.42       11.89      0.74 o 
  -1  -7   6      110.96      105.52      2.26 o 
   0  -7   6       14.73       17.36      1.12 o 
   1  -7   6       76.67       75.39      1.25 o 
   2  -7   6       30.35       30.67      0.82 o 
   3  -7   6      126.39      123.36      1.93 o 
   4  -7   6      276.83      271.09      3.51 o 
   5  -7   6       11.97       10.53      0.57 o 
   6  -7   6       51.94       49.92      1.29 o 
   7  -7   6        6.06        6.55      1.00 o 
  -5  -6   6        9.96       10.78      0.93 o 
  -4  -6   6       12.36       11.36      0.91 o 
  -3  -6   6      209.70      215.40      4.00 o 
  -2  -6   6      107.43      107.45      2.38 o 
  -1  -6   6       54.44       51.66      1.05 o 
   0  -6   6      272.46      264.23      2.66 o 
   1  -6   6       78.14       71.49      1.16 o 
   2  -6   6        0.51        0.25      0.23 o 
   3  -6   6       10.23       13.78      0.74 o 
   4  -6   6        1.37        1.40      0.30 o 
   5  -6   6       28.26       25.89      1.07 o 
   6  -6   6       58.49       55.18      1.22 o 
   7  -6   6       59.65       54.10      1.39 o 
   8  -6   6       18.59       21.08      1.49 o 
  -6  -5   6       13.13       16.17      1.16 o 
  -5  -5   6        0.25        1.14      0.40 o 
  -4  -5   6       21.39       18.43      0.97 o 
  -3  -5   6       95.62       94.72      2.40 o 
  -2  -5   6      197.71      191.33      2.61 o 
  -1  -5   6      496.36      480.21      4.71 o 
   0  -5   6      290.63      298.16      3.10 o 
   1  -5   6      361.18      343.66      3.09 o 
   2  -5   6      288.18      312.82      3.60 o 
   3  -5   6      408.60      413.52      4.67 o 
   4  -5   6       83.06       78.55      1.34 o 
   5  -5   6       13.06       11.23      0.55 o 
   6  -5   6      120.81      120.81      1.89 o 
   7  -5   6       11.30       13.39      0.89 o 
   8  -5   6        5.07        4.99      0.99 o 
  -6  -4   6        2.25        1.66      0.97 o 
  -5  -4   6       63.96       66.00      1.86 o 
  -4  -4   6      200.23      194.81      2.87 o 
  -3  -4   6      109.47      112.70      1.74 o 
  -2  -4   6      101.82      117.00      1.52 o 
  -1  -4   6        9.55       13.85      1.01 o 
   0  -4   6      942.93      946.84      9.28 o 
   1  -4   6      118.33      116.04      2.29 o 
   2  -4   6       48.38       55.55      0.77 o 
   3  -4   6       91.55       83.27      1.10 o 
   4  -4   6       57.69       52.75      0.99 o 
   5  -4   6        0.04        0.25      0.27 o 
   6  -4   6        0.94        0.55      0.32 o 
   7  -4   6        6.60        3.29      0.74 o 
   8  -4   6       73.22       76.28      4.66 o 
  -7  -3   6       68.61       68.65      2.33 o 
  -6  -3   6      107.47       99.93      2.13 o 
  -5  -3   6      342.27      314.34      4.63 o 
  -4  -3   6      107.41       85.80      1.59 o 
  -3  -3   6        7.30        6.88      0.37 o 
  -2  -3   6        0.16        2.70      0.38 o 
  -1  -3   6       27.03       13.68      0.51 o 
   0  -3   6        7.39        2.64      0.16 o 
   1  -3   6      437.80      522.82      5.65 o 
   2  -3   6       10.18       10.95      0.41 o 
   3  -3   6      615.63      651.75      7.65 o 
   4  -3   6       21.50       23.63      0.89 o 
   5  -3   6       85.18       73.66      1.53 o 
   6  -3   6        0.15        0.01      0.34 o 
   7  -3   6       48.34       48.63      2.57 o 
   8  -3   6       14.15       13.61      1.26 o 
  -7  -2   6        6.20        6.24      0.69 o 
  -6  -2   6       15.43       15.72      0.79 o 
  -5  -2   6        0.07        0.19      0.20 o 
  -4  -2   6       17.69       15.73      0.80 o 
  -3  -2   6      165.55      162.87      1.98 o 
  -2  -2   6      577.99      568.58      5.16 o 
  -1  -2   6      144.76      164.37      2.63 o 
   0  -2   6       61.15       58.52      2.24 o 
   1  -2   6       35.14       39.22      0.71 o 
   2  -2   6      345.33      384.55      4.58 o 
   3  -2   6      157.53      171.12      2.58 o 
   4  -2   6      646.38      616.37      8.12 o 
   5  -2   6      765.66      717.18      9.97 o 
   6  -2   6        0.00        0.08      0.36 o 
   7  -2   6        3.78        2.19      0.65 o 
   8  -2   6        1.77        1.37      0.64 o 
  -8  -1   6        0.11        0.56      0.41 o 
  -7  -1   6       10.45        8.98      0.72 o 
  -6  -1   6       29.07       24.15      0.85 o 
  -5  -1   6      414.15      380.82      4.51 o 
  -4  -1   6      101.44       92.68      1.45 o 
  -3  -1   6       85.61      101.11      1.29 o 
  -2  -1   6      382.51      473.77      5.64 o 
  -1  -1   6      250.26      295.43      4.88 o 
   0  -1   6        0.35        0.95      0.25 o 
   1  -1   6      358.83      365.31      4.48 o 
   2  -1   6       19.52       21.04      0.46 o 
   3  -1   6      155.99      150.75      2.98 o 
   4  -1   6       60.05       58.96      1.65 o 
   5  -1   6       27.49       18.81      0.87 o 
   6  -1   6       64.10       55.11      1.63 o 
   7  -1   6      103.46      108.16      3.00 o 
  -8   0   6       35.71       40.46      1.47 o 
  -7   0   6       76.77       78.42      2.03 o 
  -6   0   6      807.31      791.40      8.65 o 
  -5   0   6      288.57      280.12      3.46 o 
  -4   0   6       41.27       36.26      1.08 o 
  -3   0   6        0.05        4.89      0.52 o 
  -2   0   6        1.22        0.89      0.13 o 
  -1   0   6       45.09       38.46      0.84 o 
   0   0   6        8.55        5.15      0.56 o 
   1   0   6      370.36      383.34      5.99 o 
   2   0   6      308.97      309.00      6.83 o 
   3   0   6        1.48       10.26      1.25 o 
   4   0   6        6.41        7.25      0.83 o 
   5   0   6        1.34        2.27      0.44 o 
   6   0   6       10.01       12.87      0.87 o 
   7   0   6        0.05        0.26      0.62 o 
  -8   1   6        5.78        7.64      0.71 o 
  -7   1   6       22.01       21.48      0.92 o 
  -6   1   6        5.05        5.76      0.54 o 
  -5   1   6        4.56        4.68      0.33 o 
  -4   1   6     1128.05     1174.26     13.42 o 
  -3   1   6      239.29      262.53      3.42 o 
  -2   1   6       33.97       36.61      0.68 o 
  -1   1   6      920.52      922.16     11.84 o 
   0   1   6        0.77        0.31      0.19 o 
   1   1   6       26.36       23.55      2.33 o 
   2   1   6       30.33       41.78      0.92 o 
   3   1   6       93.48       74.10      1.81 o 
   4   1   6       97.55      101.33      1.99 o 
   5   1   6       36.57       38.70      1.60 o 
   6   1   6        1.43        1.42      0.57 o 
   7   1   6        0.80        1.57      0.74 o 
  -8   2   6        8.52        9.97      0.76 o 
  -7   2   6       97.07      103.08      1.96 o 
  -6   2   6       21.18       20.73      0.70 o 
  -5   2   6       32.98       34.01      0.99 o 
  -4   2   6      220.70      207.32      2.97 o 
  -3   2   6       56.67       53.07      1.73 o 
  -2   2   6       52.50       64.66      1.05 o 
  -1   2   6      475.08      516.06      6.62 o 
   0   2   6      209.65      210.33      2.71 o 
   1   2   6      317.51      312.42      4.25 o 
   2   2   6      197.71      200.09      2.60 o 
   3   2   6      113.87      110.34      1.96 o 
   4   2   6       84.61       80.89      2.13 o 
   5   2   6       58.99       53.80      2.61 o 
   6   2   6       65.56       60.04      2.20 o 
  -8   3   6       24.77       27.49      1.73 o 
  -7   3   6      162.30      163.24      3.29 o 
  -6   3   6       18.73       19.25      0.99 o 
  -5   3   6       18.99       19.36      0.87 o 
  -4   3   6        4.17        3.23      0.46 o 
  -3   3   6       11.43       13.31      0.59 o 
  -2   3   6       79.45       90.35      2.01 o 
  -1   3   6      570.76      615.78      6.69 o 
   0   3   6      670.29      717.62      9.48 o 
   1   3   6      663.63      671.20      8.74 o 
   2   3   6       64.65       70.21      2.08 o 
   3   3   6        0.10        3.46      0.89 o 
   4   3   6       14.25        9.73      0.77 o 
   5   3   6        9.46       11.03      1.11 o 
   6   3   6       16.08       14.37      1.45 o 
  -8   4   6       23.33       23.43      1.77 o 
  -7   4   6       22.42       20.87      1.08 o 
  -6   4   6       26.17       25.01      1.31 o 
  -5   4   6      117.94      114.70      2.61 o 
  -4   4   6       52.11       52.42      1.59 o 
  -3   4   6      117.76      121.34      2.56 o 
  -2   4   6       50.82       54.54      1.40 o 
  -1   4   6       73.45       84.04      1.61 o 
   0   4   6       69.04       73.48      1.93 o 
   1   4   6      435.44      406.66     11.99 o 
   2   4   6      282.59      280.39      9.01 o 
   3   4   6       16.07       16.93      1.10 o 
   4   4   6       19.34       21.89      1.44 o 
   5   4   6        0.94        1.79      0.85 o 
  -7   5   6        7.47        5.61      1.06 o 
  -6   5   6       12.14       10.94      1.03 o 
  -5   5   6      168.39      160.70      4.46 o 
  -4   5   6        0.31        0.55      0.44 o 
  -3   5   6        6.22        5.62      0.70 o 
  -2   5   6        5.37        5.69      1.21 o 
  -1   5   6       53.01       46.68      2.58 o 
   0   5   6      287.80      280.15      8.93 o 
   1   5   6      135.51      137.62      5.31 o 
   2   5   6       58.77       60.18      2.19 o 
   3   5   6       36.59       35.41      1.79 o 
   4   5   6       25.98       24.66      1.62 o 
  -7   6   6        0.84        0.33      0.53 o 
  -6   6   6        1.94        1.21      1.09 o 
  -5   6   6       12.27       13.47      1.22 o 
  -4   6   6       55.96       56.28      2.26 o 
  -3   6   6       63.86       75.41      2.49 o 
  -2   6   6      158.31      152.51      6.12 o 
  -1   6   6      141.89      135.45      5.55 o 
   0   6   6      254.62      258.18      8.85 o 
   1   6   6       10.38       10.30      1.45 o 
   2   6   6        2.26        2.03      0.62 o 
   3   6   6       13.03       12.43      1.21 o 
  -6   7   6        0.02       -0.48      0.48 o 
  -5   7   6        0.02       -0.46      0.46 o 
  -4   7   6       77.66       71.39      4.35 o 
  -3   7   6       95.75      108.49      5.39 o 
  -2   7   6       24.93       23.98      2.25 o 
  -1   7   6        0.40        0.08      0.72 o 
   0   7   6       22.31       18.91      2.09 o 
   1   7   6       75.08       70.34      4.02 o 
   2   7   6       54.06       57.23      2.59 o 
  -5   8   6       82.51       83.46      5.31 o 
  -4   8   6       49.11       49.98      3.78 o 
  -3   8   6        2.91        1.85      1.21 o 
  -2   8   6      100.08       93.68      5.07 o 
  -1   8   6      183.39      173.43      7.48 o 
   0   8   6       47.86       51.75      3.78 o 
   1 -10   7       57.64       57.61      2.58 o 
   2 -10   7        0.32        0.04      0.46 o 
   3 -10   7        7.99        8.53      2.05 o 
   4 -10   7      154.93      150.56      3.90 o 
  -1  -9   7       15.00       16.54      1.18 o 
   0  -9   7      137.62      133.13      3.56 o 
   1  -9   7      334.74      330.33     11.75 o 
   2  -9   7       46.95       48.69      1.90 o 
   3  -9   7      122.91      124.86      2.77 o 
   4  -9   7      154.13      151.45      3.15 o 
   5  -9   7       39.60       38.68      1.43 o 
   6  -9   7       10.71       10.82      1.11 o 
  -3  -8   7       32.87       33.42      2.62 o 
  -2  -8   7        2.92        2.17      0.56 o 
  -1  -8   7        3.73        2.74      0.60 o 
   0  -8   7       25.63       23.39      1.27 o 
   1  -8   7        0.28       -0.31      0.31 o 
   2  -8   7        6.26        6.43      0.93 o 
   3  -8   7       57.65       54.77      1.68 o 
   4  -8   7       14.91       14.75      0.93 o 
   5  -8   7      167.93      169.21      3.33 o 
   6  -8   7      243.33      242.89      4.37 o 
  -4  -7   7       32.63       26.60      1.89 o 
  -3  -7   7       34.05       32.47      1.50 o 
  -2  -7   7       25.33       24.50      2.09 o 
  -1  -7   7        0.48        0.38      0.28 o 
   0  -7   7       47.03       49.65      0.93 o 
   1  -7   7        1.63        1.65      0.26 o 
   2  -7   7       17.76       19.46      0.84 o 
   3  -7   7       11.02       13.23      0.59 o 
   4  -7   7      130.07      128.21      2.04 o 
   5  -7   7       69.01       67.14      1.39 o 
   6  -7   7       26.50       30.04      0.92 o 
   7  -7   7      116.36      118.48      5.23 o 
  -5  -6   7      110.77      118.09      4.67 o 
  -4  -6   7       29.04       33.98      1.53 o 
  -3  -6   7       40.95       44.78      1.47 o 
  -2  -6   7      456.98      460.08      6.46 o 
  -1  -6   7       23.74       24.52      0.72 o 
   0  -6   7        0.11        0.15      0.16 o 
   1  -6   7        9.29        9.42      0.39 o 
   2  -6   7      174.13      179.81      2.42 o 
   3  -6   7      192.90      193.06      2.58 o 
   4  -6   7       50.89       45.93      1.01 o 
   5  -6   7       62.65       67.98      1.31 o 
   6  -6   7        0.02        0.36      0.33 o 
   7  -6   7        2.90        2.87      0.58 o 
  -6  -5   7       11.73       18.49      1.25 o 
  -5  -5   7       54.92       62.47      1.89 o 
  -4  -5   7        3.62        7.13      0.63 o 
  -3  -5   7       19.95       20.90      0.81 o 
  -2  -5   7        4.01        4.00      0.37 o 
  -1  -5   7        5.63        7.62      0.60 o 
   0  -5   7      228.60      217.24      2.71 o 
   1  -5   7      161.17      163.29      2.02 o 
   2  -5   7       47.50       46.37      0.78 o 
   3  -5   7      230.55      236.32      2.91 o 
   4  -5   7       32.51       28.60      0.90 o 
   5  -5   7      338.49      322.69      4.53 o 
   6  -5   7       35.13       34.52      1.15 o 
   7  -5   7        2.35        1.82      0.67 o 
   8  -5   7       11.73       13.27      2.24 o 
  -6  -4   7       20.64       25.82      2.78 o 
  -5  -4   7        0.26        0.97      0.38 o 
  -4  -4   7       14.25       11.74      1.12 o 
  -3  -4   7      119.86      125.22      2.31 o 
  -2  -4   7       65.29       61.38      1.24 o 
  -1  -4   7      198.69      190.16      2.66 o 
   0  -4   7        0.57        1.30      0.16 o 
   1  -4   7      262.46      282.90      2.75 o 
   2  -4   7        2.21        4.99      0.32 o 
   3  -4   7      132.20      155.48      2.36 o 
   4  -4   7        1.44        2.90      0.58 o 
   5  -4   7      253.11      244.82      4.22 o 
   6  -4   7       32.80       30.05      2.11 o 
   7  -4   7        0.48        0.85      0.60 o 
   8  -4   7        0.36        0.51      0.64 o 
  -7  -3   7        0.64        0.80      0.48 o 
  -6  -3   7       84.99       91.23      2.23 o 
  -5  -3   7        4.87        7.84      0.53 o 
  -4  -3   7        1.46        1.27      0.26 o 
  -3  -3   7       25.63       24.80      0.81 o 
  -2  -3   7       43.00       39.46      0.88 o 
  -1  -3   7       34.58       35.09      0.60 o 
   0  -3   7      921.14      929.88     11.99 o 
   1  -3   7      491.75      528.95      5.75 o 
   2  -3   7     1196.43     1255.46     14.08 o 
   3  -3   7      271.56      283.86      3.70 o 
   4  -3   7       41.81       42.93      1.25 o 
   5  -3   7      326.10      315.85      5.05 o 
   6  -3   7        9.02        9.60      0.76 o 
   7  -3   7       17.85       20.23      1.32 o 
   8  -3   7        8.58        8.77      1.38 o 
  -7  -2   7       21.61       22.92      1.10 o 
  -6  -2   7       66.07       72.01      2.20 o 
  -5  -2   7       89.12       91.18      1.60 o 
  -4  -2   7       31.88       34.33      0.83 o 
  -3  -2   7        0.24        0.28      0.17 o 
  -2  -2   7       67.15       85.33      1.93 o 
  -1  -2   7       77.41      103.47      2.36 o 
   0  -2   7        0.07        0.63      0.25 o 
   1  -2   7       64.60       65.14      0.95 o 
   2  -2   7      312.13      325.76      4.18 o 
   3  -2   7       57.26       55.47      1.26 o 
   4  -2   7       77.99       81.71      1.77 o 
   5  -2   7      591.34      577.03      8.27 o 
   6  -2   7      233.33      213.70      3.90 o 
   7  -2   7       31.29       32.71      1.60 o 
  -7  -1   7        2.39        2.55      0.54 o 
  -6  -1   7      183.44      175.27      2.59 o 
  -5  -1   7      108.88       97.46      1.63 o 
  -4  -1   7       59.30       59.90      1.10 o 
  -3  -1   7        0.12        0.58      0.18 o 
  -2  -1   7       40.79       36.81      0.82 o 
  -1  -1   7      727.51      755.55      8.14 o 
   0  -1   7      109.13      161.98      4.04 o 
   1  -1   7      478.23      518.45      6.23 o 
   2  -1   7       83.37       91.12      1.47 o 
   3  -1   7       97.23       88.91      1.40 o 
   4  -1   7      574.17      546.46      7.62 o 
   5  -1   7        2.57        1.80      0.41 o 
   6  -1   7        0.01       -0.02      0.36 o 
   7  -1   7        4.50        7.47      0.89 o 
  -8   0   7        0.63        0.50      0.43 o 
  -7   0   7        8.24       10.59      0.77 o 
  -6   0   7      123.15      128.99      2.05 o 
  -5   0   7      120.60      119.14      1.84 o 
  -4   0   7       49.27       49.47      1.15 o 
  -3   0   7      263.83      269.54      3.83 o 
  -2   0   7       23.95       26.43      0.68 o 
  -1   0   7       54.89       46.58      0.98 o 
   0   0   7       82.81       90.25      3.22 o 
   1   0   7     1772.68     1846.25     26.24 o 
   2   0   7       47.59       51.06      1.05 o 
   3   0   7      120.83      119.09      2.03 o 
   4   0   7       34.25       31.71      0.98 o 
   5   0   7      152.15      144.32      2.77 o 
   6   0   7       72.13       67.04      1.83 o 
   7   0   7        0.53        0.44      0.62 o 
  -8   1   7       66.39       75.92      1.98 o 
  -7   1   7       38.40       39.62      1.20 o 
  -6   1   7       96.67       95.34      1.62 o 
  -5   1   7       18.89       19.88      0.78 o 
  -4   1   7       28.13       31.63      0.88 o 
  -3   1   7        6.31        5.50      0.34 o 
  -2   1   7        0.31        0.21      0.12 o 
  -1   1   7       42.03       53.38      1.77 o 
   0   1   7      459.72      434.99      8.56 o 
   1   1   7      158.23      153.69      3.43 o 
   2   1   7       15.98       22.37      0.65 o 
   3   1   7        0.98        1.02      0.23 o 
   4   1   7       16.60       15.35      0.70 o 
   5   1   7      113.07      104.51      2.70 o 
   6   1   7       68.36       60.98      2.17 o 
   7   1   7       10.00       13.46      1.48 o 
  -8   2   7        2.41        2.23      0.73 o 
  -7   2   7       54.74       53.64      1.94 o 
  -6   2   7       54.60       52.59      1.55 o 
  -5   2   7        8.50        6.99      0.58 o 
  -4   2   7        0.92        1.19      0.32 o 
  -3   2   7        2.46        1.06      0.24 o 
  -2   2   7      141.16      131.28      2.45 o 
  -1   2   7      597.23      586.37      7.76 o 
   0   2   7      143.92      160.75      3.67 o 
   1   2   7       19.30       18.75      0.52 o 
   2   2   7      164.58      172.10      2.67 o 
   3   2   7       51.48       48.97      1.53 o 
   4   2   7        1.43        1.85      0.44 o 
   5   2   7        3.60        3.34      0.63 o 
   6   2   7        0.12        0.26      0.72 o 
  -8   3   7        7.03        8.69      1.10 o 
  -7   3   7        4.14        3.38      0.56 o 
  -6   3   7        0.40        0.80      0.44 o 
  -5   3   7      334.98      339.53      6.21 o 
  -4   3   7      188.15      179.49      3.13 o 
  -3   3   7        7.45        7.62      0.48 o 
  -2   3   7       63.23       54.49      1.01 o 
  -1   3   7      272.50      293.23      3.74 o 
   0   3   7      355.12      355.34      5.73 o 
   1   3   7      228.57      234.54      3.40 o 
   2   3   7      428.77      421.31      8.53 o 
   3   3   7        0.04        0.11      0.28 o 
   4   3   7       12.41       11.05      1.25 o 
   5   3   7       15.63       15.30      1.31 o 
  -8   4   7      123.92      123.10      3.91 o 
  -7   4   7       42.71       45.12      1.94 o 
  -6   4   7       23.61       21.96      1.82 o 
  -5   4   7      547.83      531.88      7.95 o 
  -4   4   7       30.12       33.29      1.29 o 
  -3   4   7      107.48       94.28      2.21 o 
  -2   4   7       37.68       32.91      1.07 o 
  -1   4   7      261.98      252.08      4.24 o 
   0   4   7      112.54      107.92      3.94 o 
   1   4   7       62.34       63.02      2.82 o 
   2   4   7      144.12      147.76      5.47 o 
   3   4   7        3.26        3.49      0.93 o 
   4   4   7       16.28       20.26      1.39 o 
   5   4   7       37.19       40.18      2.19 o 
  -7   5   7        0.57        1.24      0.77 o 
  -6   5   7        3.19        2.14      0.60 o 
  -5   5   7       92.15       85.40      3.05 o 
  -4   5   7      213.77      217.26      5.33 o 
  -3   5   7       82.48       76.17      2.49 o 
  -2   5   7      102.70      103.76      3.26 o 
  -1   5   7       46.16       47.08      2.58 o 
   0   5   7       10.76        8.85      1.13 o 
   1   5   7        0.44        0.40      0.56 o 
   2   5   7        0.13        0.40      0.64 o 
   3   5   7       22.61       18.44      1.33 o 
   4   5   7        3.37        5.11      0.91 o 
  -7   6   7       44.49       51.24      2.26 o 
  -6   6   7      147.96      149.28      6.76 o 
  -5   6   7       59.51       62.59      2.61 o 
  -4   6   7       89.76       84.23      2.90 o 
  -3   6   7        0.39        0.48      0.72 o 
  -2   6   7       75.53       69.29      3.70 o 
  -1   6   7        1.47        2.01      0.80 o 
   0   6   7       32.93       29.70      2.25 o 
   1   6   7       45.19       37.34      2.66 o 
   2   6   7        2.11        1.79      0.62 o 
   3   6   7        0.87        0.28      0.58 o 
  -6   7   7       19.96       22.19      1.72 o 
  -5   7   7        0.17        0.08      0.89 o 
  -4   7   7       18.60       15.85      2.09 o 
  -3   7   7      104.39      101.16      5.15 o 
  -2   7   7       73.66       70.34      4.02 o 
  -1   7   7      125.43      113.96      5.31 o 
   0   7   7       92.55       88.69      4.51 o 
   1   7   7        8.52        9.58      1.61 o 
  -4   8   7      139.05      146.31      7.08 o 
  -3   8   7       60.85       55.37      3.94 o 
  -2   8   7       12.07       10.62      1.85 o 
  -1   8   7       20.66       23.26      2.58 o 
   1 -10   8      225.63      218.82      5.14 o 
   2 -10   8      100.93      104.43      3.10 o 
   3 -10   8        0.05        0.36      0.51 o 
   4 -10   8        3.25        3.46      0.97 o 
  -1  -9   8       74.60       75.03      2.54 o 
   0  -9   8       13.07       15.31      1.21 o 
   1  -9   8        4.15        5.18      0.73 o 
   2  -9   8       17.75       16.83      2.01 o 
   3  -9   8       57.25       57.34      1.72 o 
   4  -9   8       46.67       44.57      2.08 o 
   5  -9   8        7.65        7.32      0.70 o 
  -3  -8   8       65.79       72.34      2.01 o 
  -2  -8   8       46.20       49.59      1.57 o 
  -1  -8   8        0.02        0.02      0.39 o 
   0  -8   8      238.77      231.57      5.09 o 
   1  -8   8       44.08       42.89      1.67 o 
   2  -8   8        0.22        0.10      0.31 o 
   3  -8   8       27.68       26.94      1.16 o 
   4  -8   8       60.37       62.59      1.57 o 
   5  -8   8      142.95      143.70      2.44 o 
   6  -8   8       43.05       41.26      2.13 o 
  -4  -7   8       22.79       20.45      1.31 o 
  -3  -7   8       35.90       37.04      1.65 o 
  -2  -7   8        1.95        2.07      0.50 o 
  -1  -7   8      173.55      174.04      3.07 o 
   0  -7   8      634.29      643.05      6.15 o 
   1  -7   8       34.09       32.66      0.81 o 
   2  -7   8      202.00      199.20      2.72 o 
   3  -7   8      694.36      687.51      7.57 o 
   4  -7   8      115.45      113.80      1.85 o 
   5  -7   8       16.35       18.02      0.64 o 
   6  -7   8        9.93       11.55      1.32 o 
   7  -7   8        2.29        3.28      0.74 o 
  -5  -6   8        2.48        1.06      0.56 o 
  -4  -6   8       20.66       22.08      1.12 o 
  -3  -6   8        1.24        1.08      0.50 o 
  -2  -6   8        0.76        1.24      0.33 o 
  -1  -6   8       39.54       43.51      1.00 o 
   0  -6   8       11.60       13.50      0.51 o 
   1  -6   8        1.56        1.30      0.22 o 
   2  -6   8       55.06       50.27      1.17 o 
   3  -6   8       57.87       58.41      1.34 o 
   4  -6   8      630.73      614.89      7.70 o 
   5  -6   8      950.14      950.03     11.47 o 
   6  -6   8      175.24      165.60      3.49 o 
   7  -6   8        3.79        4.89      0.88 o 
  -5  -5   8       60.56       58.97      2.11 o 
  -4  -5   8       53.42       48.40      1.56 o 
  -3  -5   8       13.01       10.22      0.63 o 
  -2  -5   8       44.45       38.98      1.02 o 
  -1  -5   8       74.37       73.16      1.51 o 
   0  -5   8       13.93       12.39      0.45 o 
   1  -5   8      281.40      276.03      3.07 o 
   2  -5   8      350.55      351.20      3.83 o 
   3  -5   8      526.83      518.19      7.71 o 
   4  -5   8      277.25      256.65      3.70 o 
   5  -5   8        0.70        1.50      0.44 o 
   6  -5   8        0.00        0.19      0.39 o 
   7  -5   8       19.25       16.95      1.30 o 
  -6  -4   8      185.26      195.32      4.55 o 
  -5  -4   8      141.01      147.47      2.73 o 
  -4  -4   8        0.17        0.55      0.24 o 
  -3  -4   8       61.96       62.75      1.22 o 
  -2  -4   8        0.35        1.01      0.24 o 
  -1  -4   8        4.93        4.29      0.30 o 
   0  -4   8       65.33       57.78      1.21 o 
   1  -4   8      134.08      129.49      2.25 o 
   2  -4   8       57.15       58.69      1.11 o 
   3  -4   8       20.24       20.52      0.84 o 
   4  -4   8      735.67      716.54      9.96 o 
   5  -4   8      283.88      288.67      4.82 o 
   6  -4   8        0.02        0.23      0.38 o 
   7  -4   8       28.45       31.34      1.65 o 
  -7  -3   8        3.70        5.57      0.80 o 
  -6  -3   8        6.25        8.72      1.28 o 
  -5  -3   8       32.86       24.88      0.89 o 
  -4  -3   8        6.62        5.44      0.39 o 
  -3  -3   8      178.69      183.75      2.43 o 
  -2  -3   8       68.85       71.97      0.98 o 
  -1  -3   8      166.50      154.38      2.55 o 
   0  -3   8       88.77       83.45      1.57 o 
   1  -3   8        4.04        5.40      0.27 o 
   2  -3   8       21.42       17.23      0.53 o 
   3  -3   8      468.05      451.09      6.45 o 
   4  -3   8      477.47      460.63      6.72 o 
   5  -3   8       54.48       57.37      1.63 o 
   6  -3   8        2.10        2.28      0.51 o 
   7  -3   8        4.13        4.09      0.76 o 
  -7  -2   8       20.76       20.56      1.06 o 
  -6  -2   8       31.08       32.23      1.07 o 
  -5  -2   8       19.00       16.53      0.71 o 
  -4  -2   8      247.97      247.64      3.11 o 
  -3  -2   8       73.33       76.91      1.57 o 
  -2  -2   8      278.44      276.17      3.83 o 
  -1  -2   8      726.13      773.46      8.22 o 
   0  -2   8       20.43       16.98      0.50 o 
   1  -2   8      739.48      780.68      7.82 o 
   2  -2   8        1.28        0.42      0.15 o 
   3  -2   8       38.27       41.64      1.09 o 
   4  -2   8      121.22      115.36      3.58 o 
   5  -2   8       55.94       62.23      2.10 o 
   6  -2   8      175.29      177.66      5.30 o 
   7  -2   8        0.63        0.63      0.53 o 
  -7  -1   8        2.22        3.81      0.56 o 
  -6  -1   8        5.94        3.60      0.38 o 
  -5  -1   8       57.90       64.15      1.22 o 
  -4  -1   8        0.13        0.31      0.61 o 
  -3  -1   8        6.79        8.23      0.45 o 
  -2  -1   8       38.53       35.22      0.82 o 
  -1  -1   8     3800.78     3685.63     38.19 o 
   0  -1   8     2649.80     2690.40     50.65 o 
   1  -1   8      892.32      942.99     11.12 o 
   2  -1   8        8.15        8.02      0.66 o 
   3  -1   8      141.50      152.58      2.55 o 
   4  -1   8       35.75       29.85      1.01 o 
   5  -1   8        0.12        0.07      0.30 o 
   6  -1   8        7.17        7.66      0.71 o 
   7  -1   8        0.52        0.29      0.54 o 
  -7   0   8       59.78       60.45      1.48 o 
  -6   0   8       10.82       10.82      0.50 o 
  -5   0   8        0.05        0.18      0.24 o 
  -4   0   8       28.17       23.90      0.91 o 
  -3   0   8       41.41       40.01      1.36 o 
  -2   0   8      132.60      118.61      1.68 o 
  -1   0   8       10.46        6.00      0.46 o 
   0   0   8        1.22        5.01      0.57 o 
   1   0   8       95.44       92.56      2.08 o 
   2   0   8      406.64      427.76      6.12 o 
   3   0   8       50.42       55.08      1.18 o 
   4   0   8       15.32       13.12      0.65 o 
   5   0   8       12.99        9.27      0.80 o 
   6   0   8        0.95        0.89      0.53 o 
   7   0   8       14.37       13.85      1.61 o 
  -8   1   8        1.17        1.70      0.89 o 
  -7   1   8       26.94       24.31      1.32 o 
  -6   1   8       58.92       59.91      1.53 o 
  -5   1   8      115.96      113.68      2.46 o 
  -4   1   8      165.69      161.83      2.95 o 
  -3   1   8        7.45       10.18      0.55 o 
  -2   1   8      162.90      173.21      2.23 o 
  -1   1   8      668.02      723.27      9.51 o 
   0   1   8      847.04      826.08     15.54 o 
   1   1   8        9.98        6.73      0.51 o 
   2   1   8        4.11        7.08      0.42 o 
   3   1   8      231.80      218.65      3.35 o 
   4   1   8       62.76       48.16      1.27 o 
   5   1   8        7.44        4.79      1.36 o 
   6   1   8        3.61        3.97      0.85 o 
  -8   2   8       22.16       28.58      1.74 o 
  -7   2   8        6.11        8.02      1.19 o 
  -6   2   8       31.69       28.48      1.20 o 
  -5   2   8       60.04       59.83      1.64 o 
  -4   2   8       67.65       70.51      1.68 o 
  -3   2   8      115.38      102.10      1.98 o 
  -2   2   8       54.49       46.02      0.79 o 
  -1   2   8      394.63      389.15      5.37 o 
   0   2   8      707.69      706.69     13.40 o 
   1   2   8       88.73       94.47      1.58 o 
   2   2   8        0.62        0.93      0.29 o 
   3   2   8        5.13        4.80      0.45 o 
   4   2   8      164.32      147.46      3.22 o 
   5   2   8       61.51       56.63      1.93 o 
   6   2   8       23.02       23.94      1.76 o 
  -7   3   8      192.94      193.67     12.23 o 
  -6   3   8       19.52       21.05      1.25 o 
  -5   3   8        0.01       -0.11      0.34 o 
  -4   3   8       36.38       35.12      1.13 o 
  -3   3   8      101.33       94.67      1.89 o 
  -2   3   8       73.36       77.20      1.70 o 
  -1   3   8       13.50       14.86      0.51 o 
   0   3   8       13.38       13.94      1.05 o 
   1   3   8      101.19       99.39      2.02 o 
   2   3   8      157.27      151.17      3.70 o 
   3   3   8       41.13       36.44      1.49 o 
   4   3   8       39.11       32.97      1.62 o 
   5   3   8       42.75       39.45      2.01 o 
  -7   4   8        5.76        5.07      1.04 o 
  -6   4   8       88.53       88.09      2.65 o 
  -5   4   8      231.31      224.94      4.09 o 
  -4   4   8      249.26      247.50      4.75 o 
  -3   4   8        3.44        3.40      0.49 o 
  -2   4   8       50.95       46.90      1.28 o 
  -1   4   8        1.70        0.88      0.60 o 
   0   4   8       24.49       22.94      1.53 o 
   1   4   8       10.78       12.64      1.21 o 
   2   4   8       29.00       33.96      2.09 o 
   3   4   8       27.17       26.07      1.39 o 
   4   4   8        3.27        3.66      0.73 o 
  -7   5   8        6.21        7.50      1.21 o 
  -6   5   8       71.14       68.87      2.46 o 
  -5   5   8       11.04       11.53      1.16 o 
  -4   5   8      218.39      206.76      5.59 o 
  -3   5   8       25.39       23.36      1.34 o 
  -2   5   8      111.13      108.16      3.03 o 
  -1   5   8       48.27       48.77      2.66 o 
   0   5   8        9.06        8.69      1.13 o 
   1   5   8      118.57      115.00      4.67 o 
   2   5   8        1.74        1.45      0.80 o 
   3   5   8       36.76       33.87      1.73 o 
  -6   6   8       19.49       18.62      1.62 o 
  -5   6   8        2.12        3.27      0.77 o 
  -4   6   8       48.86       50.01      2.20 o 
  -3   6   8        3.43        3.06      1.13 o 
  -2   6   8        0.26        0.16      0.56 o 
  -1   6   8        0.18        0.48      0.56 o 
   0   6   8        4.99        4.67      0.97 o 
   1   6   8        1.08        0.97      0.80 o 
   2   6   8        0.01       -0.06      0.42 o 
  -5   7   8       21.74       26.32      2.90 o 
  -4   7   8       10.78       12.80      2.01 o 
  -3   7   8        4.46        3.30      1.21 o 
  -2   7   8        3.22        1.45      0.97 o 
  -1   7   8        0.76        0.56      0.80 o 
   0   7   8       51.30       51.67      3.38 o 
   1   7   8       20.62       26.08      2.41 o 
  -3   8   8       28.52       30.42      2.98 o 
  -2   8   8        1.38        3.94      1.37 o 
   2 -10   9        5.75        5.65      0.82 o 
   3 -10   9      210.11      216.74      5.55 o 
  -1  -9   9        7.93        8.68      1.85 o 
   0  -9   9       31.16       32.19      1.56 o 
   1  -9   9       33.15       31.74      1.77 o 
   2  -9   9        9.93        8.97      0.85 o 
   3  -9   9      121.88      122.70      2.67 o 
   4  -9   9        9.29        8.26      0.69 o 
   5  -9   9       13.84       14.68      0.84 o 
  -3  -8   9        0.64        0.82      0.41 o 
  -2  -8   9       11.94       11.48      0.79 o 
  -1  -8   9       51.12       50.16      2.48 o 
   0  -8   9      376.66      380.03      9.42 o 
   1  -8   9       53.54       55.01      1.86 o 
   2  -8   9       82.60       83.36      1.69 o 
   3  -8   9       10.82       12.14      0.59 o 
   4  -8   9       16.25       19.03      0.71 o 
   5  -8   9       30.00       30.95      1.18 o 
   6  -8   9        0.05        0.40      0.54 o 
  -4  -7   9        1.05        2.20      0.72 o 
  -3  -7   9       32.84       33.71      2.25 o 
  -2  -7   9        8.58        6.86      0.77 o 
  -1  -7   9       42.62       42.53      1.18 o 
   0  -7   9        0.89        0.98      0.26 o 
   1  -7   9        0.08       -0.17      0.17 o 
   2  -7   9      294.14      290.00      3.39 o 
   3  -7   9      461.55      451.89      5.23 o 
   4  -7   9       66.25       69.55      1.65 o 
   5  -7   9       18.94       17.42      0.87 o 
   6  -7   9        0.33        0.94      0.60 o 
   7  -7   9       12.72       17.39      1.44 o 
  -5  -6   9       24.55       23.99      1.37 o 
  -4  -6   9      102.68      104.45      2.57 o 
  -3  -6   9      108.59      111.80      2.61 o 
  -2  -6   9        0.14        0.38      0.27 o 
  -1  -6   9      519.35      498.69      5.87 o 
   0  -6   9      190.32      177.96      2.29 o 
   1  -6   9       41.95       38.84      0.81 o 
   2  -6   9      159.74      155.84      2.11 o 
   3  -6   9       20.69       21.37      0.96 o 
   4  -6   9       22.21       24.63      1.11 o 
   5  -6   9        7.04        7.56      0.74 o 
   6  -6   9       17.61       15.34      1.19 o 
   7  -6   9       11.51       11.41      1.18 o 
  -5  -5   9       35.36       32.16      1.51 o 
  -4  -5   9       27.44       24.64      0.89 o 
  -3  -5   9       20.65       22.26      0.82 o 
  -2  -5   9      299.78      296.74      5.30 o 
  -1  -5   9     1731.72     1694.98     18.97 o 
   0  -5   9      214.26      215.13      3.10 o 
   1  -5   9       22.86       23.22      0.74 o 
   2  -5   9       12.54       13.54      0.56 o 
   3  -5   9       26.33       24.89      0.99 o 
   4  -5   9      141.58      129.92      2.71 o 
   5  -5   9       26.55       26.11      1.18 o 
   6  -5   9       53.28       55.27      2.33 o 
   7  -5   9        0.44        0.75      0.61 o 
  -6  -4   9        1.18        1.22      0.60 o 
  -5  -4   9       31.82       31.97      1.12 o 
  -4  -4   9       77.48       72.81      1.48 o 
  -3  -4   9        0.64        0.11      0.20 o 
  -2  -4   9       93.71       93.36      1.58 o 
  -1  -4   9       50.13       43.33      1.38 o 
   0  -4   9      315.62      297.12      4.85 o 
   1  -4   9      372.50      341.07      4.07 o 
   2  -4   9        7.38        5.63      0.43 o 
   3  -4   9      321.54      294.32      4.66 o 
   4  -4   9      469.21      458.66      6.83 o 
   5  -4   9        0.38        0.87      0.38 o 
   6  -4   9       49.39       46.83      1.86 o 
   7  -4   9       34.80       37.51      1.81 o 
  -6  -3   9       54.17       51.92      1.60 o 
  -5  -3   9       14.11       11.68      0.59 o 
  -4  -3   9        8.63        9.72      0.49 o 
  -3  -3   9       61.91       55.57      1.28 o 
  -2  -3   9      674.71      625.21      7.56 o 
  -1  -3   9      358.82      348.47      5.63 o 
   0  -3   9      607.27      575.42      7.00 o 
   1  -3   9      340.29      350.83      4.64 o 
   2  -3   9       90.04       92.12      1.69 o 
   3  -3   9       49.82       44.38      1.25 o 
   4  -3   9       69.25       66.77      1.67 o 
   5  -3   9       36.01       31.86      1.20 o 
   6  -3   9       70.20       71.76      2.31 o 
   7  -3   9        3.08        1.93      0.85 o 
  -7  -2   9       42.94       44.03      1.46 o 
  -6  -2   9       32.96       37.17      1.06 o 
  -5  -2   9        0.55        0.50      0.23 o 
  -4  -2   9        0.33        0.09      0.22 o 
  -3  -2   9      132.75      123.24      2.08 o 
  -2  -2   9        2.48        2.31      0.34 o 
  -1  -2   9      225.19      212.91      3.97 o 
   0  -2   9      364.91      397.88      5.89 o 
   1  -2   9      109.46      103.53      1.38 o 
   2  -2   9      151.97      147.29      1.85 o 
   3  -2   9      853.83      846.44     11.28 o 
   4  -2   9      378.32      386.72      5.78 o 
   5  -2   9        0.17       -0.34      0.39 o 
   6  -2   9        0.18       -0.04      0.41 o 
   7  -2   9       16.35       19.91      1.90 o 
  -7  -1   9       70.33       72.04      2.69 o 
  -6  -1   9        0.01        0.20      0.34 o 
  -5  -1   9      106.53      101.97      2.24 o 
  -4  -1   9        0.75        0.56      0.29 o 
  -3  -1   9       94.61       95.05      2.01 o 
  -2  -1   9        6.94        6.93      0.56 o 
  -1  -1   9      590.98      611.99      9.96 o 
   0  -1   9      912.31      992.26     25.17 o 
   1  -1   9      124.12      117.61      1.93 o 
   2  -1   9      265.08      257.78      3.86 o 
   3  -1   9      339.11      318.41      4.66 o 
   4  -1   9       10.74       10.21      0.60 o 
   5  -1   9       28.44       32.55      1.18 o 
   6  -1   9       30.64       34.02      1.49 o 
   7  -1   9       16.41       18.69      1.65 o 
  -7   0   9      171.69      174.00      5.58 o 
  -6   0   9       93.47       92.83      2.02 o 
  -5   0   9      140.38      137.56      2.86 o 
  -4   0   9        4.67        6.05      0.54 o 
  -3   0   9       18.42       27.80      2.09 o 
  -2   0   9       11.86        9.70      0.42 o 
  -1   0   9      158.39      152.46      2.83 o 
   0   0   9      331.60      334.35      7.17 o 
   1   0   9       80.64       88.85      3.42 o 
   2   0   9      678.37      729.35      9.65 o 
   3   0   9        0.89        0.44      0.18 o 
   4   0   9        5.17        3.17      0.40 o 
   5   0   9       59.32       60.20      1.64 o 
   6   0   9        6.55        7.15      0.98 o 
  -7   1   9       12.32       10.80      1.35 o 
  -6   1   9        0.83        0.61      0.37 o 
  -5   1   9       68.27       68.67      1.84 o 
  -4   1   9      238.83      220.55      3.77 o 
  -3   1   9       36.06       30.25      0.96 o 
  -2   1   9      118.52      118.00      1.53 o 
  -1   1   9      154.63      158.81      2.51 o 
   0   1   9      157.41      170.19      4.18 o 
   1   1   9       89.53       90.46      2.11 o 
   2   1   9      146.75      148.28      2.80 o 
   3   1   9       37.62       34.54      0.90 o 
   4   1   9       61.03       60.81      1.81 o 
   5   1   9       70.86       69.34      2.17 o 
   6   1   9        0.08        0.46      0.62 o 
  -7   2   9        3.10        3.05      0.88 o 
  -6   2   9        5.41        5.07      0.63 o 
  -5   2   9       74.84       68.52      2.14 o 
  -4   2   9       10.41        9.23      0.62 o 
  -3   2   9        3.70        2.32      0.31 o 
  -2   2   9        0.58        0.59      0.27 o 
  -1   2   9       10.63       12.45      0.48 o 
   0   2   9        0.60        0.42      0.31 o 
   1   2   9       18.92       17.13      0.62 o 
   2   2   9       23.54       20.97      1.28 o 
   3   2   9        9.74        7.99      0.67 o 
   4   2   9        0.14        0.46      0.38 o 
   5   2   9        7.65        9.29      1.02 o 
  -7   3   9        2.07        2.30      0.85 o 
  -6   3   9       33.49       36.21      1.63 o 
  -5   3   9        5.59        6.18      0.63 o 
  -4   3   9       30.36       27.32      0.93 o 
  -3   3   9      268.32      256.61      4.62 o 
  -2   3   9      465.60      470.73      6.51 o 
  -1   3   9      169.94      179.56      3.15 o 
   0   3   9       60.48       56.66      1.67 o 
   1   3   9       59.22       60.82      3.06 o 
   2   3   9       32.93       30.90      1.85 o 
   3   3   9        1.85        2.56      0.50 o 
   4   3   9        0.71        1.51      0.50 o 
   5   3   9       20.00       21.46      1.51 o 
  -7   4   9       10.90       12.97      1.49 o 
  -6   4   9        5.92        6.85      0.85 o 
  -5   4   9       17.95       17.72      0.99 o 
  -4   4   9      411.45      403.96      8.74 o 
  -3   4   9       92.63       86.70      2.32 o 
  -2   4   9       15.08       15.08      0.70 o 
  -1   4   9      163.52      166.11      6.12 o 
   0   4   9       68.88       68.01      2.90 o 
   1   4   9       20.85       18.99      1.45 o 
   2   4   9        6.40        6.44      1.05 o 
   3   4   9       99.83      105.51      3.09 o 
   4   4   9       40.45       41.52      3.10 o 
  -6   5   9        1.69        1.52      0.60 o 
  -5   5   9       30.15       24.97      5.79 o 
  -4   5   9       47.43       42.38      2.01 o 
  -3   5   9      153.80      145.11      3.93 o 
  -2   5   9       24.30       23.50      1.85 o 
  -1   5   9        0.87        0.48      0.56 o 
   0   5   9       61.27       58.75      2.90 o 
   1   5   9      104.96       96.41      4.10 o 
   2   5   9       38.28       37.10      2.49 o 
   3   5   9        2.34        2.16      0.85 o 
  -6   6   9        2.42        2.72      0.93 o 
  -5   6   9        9.50       10.11      1.29 o 
  -4   6   9        4.95        3.38      1.21 o 
  -3   6   9       42.64       38.39      2.82 o 
  -2   6   9        0.36       -0.56      0.56 o 
  -1   6   9        0.10        0.48      0.64 o 
   0   6   9       57.53       58.59      3.22 o 
   1   6   9       13.20       16.26      1.77 o 
   2   6   9       27.86       29.52      2.29 o 
  -4   7   9        9.61        9.58      1.77 o 
  -3   7   9       66.97       72.11      4.35 o 
  -2   7   9       26.48       25.67      2.41 o 
  -1   7   9        0.26       -0.48      0.64 o 
   0   7   9        1.17        1.53      0.97 o 
  -1  -9  10        1.85        1.97      0.63 o 
   0  -9  10        2.81        3.49      1.17 o 
   1  -9  10        0.15       -0.09      0.42 o 
   2  -9  10      141.19      146.84      5.49 o 
   3  -9  10      254.21      260.34      4.50 o 
   4  -9  10       27.97       30.57      1.85 o 
   5  -9  10        0.00        0.28      0.58 o 
  -2  -8  10       41.11       44.51      1.82 o 
  -1  -8  10       16.46       16.56      0.90 o 
   0  -8  10       41.52       41.40      1.23 o 
   1  -8  10       18.51       19.38      0.78 o 
   2  -8  10       62.32       61.82      1.28 o 
   3  -8  10      232.00      225.58      3.59 o 
   4  -8  10        6.89        8.08      0.66 o 
   5  -8  10       63.66       60.78      1.87 o 
   6  -8  10        4.24        4.26      0.89 o 
  -3  -7  10        3.66        3.54      0.68 o 
  -2  -7  10        0.15       -0.21      0.33 o 
  -1  -7  10      102.94       99.87      1.76 o 
   0  -7  10       66.93       64.36      1.22 o 
   1  -7  10       22.77       22.85      0.62 o 
   2  -7  10       25.20       27.30      0.90 o 
   3  -7  10       17.24       19.45      1.26 o 
   4  -7  10      139.73      134.74      3.04 o 
   5  -7  10        0.11       -0.37      0.41 o 
   6  -7  10        2.14        2.20      0.74 o 
  -4  -6  10        7.66        7.99      0.82 o 
  -3  -6  10       97.31       91.40      2.04 o 
  -2  -6  10       64.47       67.11      1.48 o 
  -1  -6  10      278.41      274.26      3.45 o 
   0  -6  10        2.19        2.58      0.34 o 
   1  -6  10      527.76      505.51      6.79 o 
   2  -6  10      169.96      155.13      2.70 o 
   3  -6  10       30.82       30.12      1.16 o 
   4  -6  10       14.29       14.36      0.91 o 
   5  -6  10       11.43       11.73      0.88 o 
   6  -6  10       32.09       28.43      1.60 o 
   7  -6  10        0.42       -0.07      0.57 o 
  -5  -5  10       22.28       26.17      1.89 o 
  -4  -5  10        0.08        0.29      0.27 o 
  -3  -5  10        0.11        0.10      0.24 o 
  -2  -5  10        0.39        0.02      0.18 o 
  -1  -5  10      139.12      129.65      4.89 o 
   0  -5  10      248.99      253.66      3.33 o 
   1  -5  10      273.57      267.43      3.93 o 
   2  -5  10        0.01        0.10      0.24 o 
   3  -5  10       68.26       67.43      2.39 o 
   4  -5  10        0.02       -0.07      0.30 o 
   5  -5  10       46.07       48.71      2.06 o 
   6  -5  10       19.43       19.54      1.31 o 
   7  -5  10       28.92       28.35      1.69 o 
  -6  -4  10       31.78       33.02      1.49 o 
  -5  -4  10        3.10        3.41      0.46 o 
  -4  -4  10       60.64       62.84      1.27 o 
  -3  -4  10       98.61       92.57      1.86 o 
  -2  -4  10      787.57      738.42     12.24 o 
  -1  -4  10      197.19      183.61      3.83 o 
   0  -4  10       55.67       58.51      1.53 o 
   1  -4  10        6.19        7.03      0.54 o 
   2  -4  10       31.50       31.65      0.97 o 
   3  -4  10      111.70      111.48      2.32 o 
   4  -4  10       17.93       16.72      1.38 o 
   5  -4  10        9.76        9.49      0.88 o 
   6  -4  10        1.64        2.36      0.65 o 
   7  -4  10       17.52       19.26      1.41 o 
  -6  -3  10        2.22        1.13      0.56 o 
  -5  -3  10       35.20       33.45      1.14 o 
  -4  -3  10       25.77       28.30      0.97 o 
  -3  -3  10      216.72      205.18      3.65 o 
  -2  -3  10      548.31      509.99      7.40 o 
  -1  -3  10       60.63       63.93      1.79 o 
   0  -3  10      229.57      216.01      3.63 o 
   1  -3  10       43.50       41.00      1.03 o 
   2  -3  10        0.03        0.26      0.19 o 
   3  -3  10       33.11       30.77      1.74 o 
   4  -3  10      215.00      218.90      3.76 o 
   5  -3  10        8.94        8.59      0.71 o 
   6  -3  10       20.89       21.59      1.29 o 
   7  -3  10       12.36       13.28      1.17 o 
  -6  -2  10        2.49        2.53      0.51 o 
  -5  -2  10       49.86       46.79      1.33 o 
  -4  -2  10       49.56       40.41      1.36 o 
  -3  -2  10      525.83      485.87      7.15 o 
  -2  -2  10       18.69       13.94      0.70 o 
  -1  -2  10      130.71      110.80      2.45 o 
   0  -2  10      813.95      788.46     10.33 o 
   1  -2  10        8.59        8.11      0.31 o 
   2  -2  10      128.29      107.07      1.95 o 
   3  -2  10      545.07      512.84      7.20 o 
   4  -2  10       15.75       17.85      1.00 o 
   5  -2  10      284.41      287.14      4.77 o 
   6  -2  10       94.29       93.69      2.68 o 
   7  -2  10        6.31        5.75      0.90 o 
  -7  -1  10      107.06      111.75      3.20 o 
  -6  -1  10       76.36       72.53      2.41 o 
  -5  -1  10       10.71        8.69      0.87 o 
  -4  -1  10      466.83      425.41      7.51 o 
  -3  -1  10      892.07      825.02     11.28 o 
  -2  -1  10      168.60      165.07      3.98 o 
  -1  -1  10       46.93       43.31      1.09 o 
   0  -1  10       16.64       16.25      0.62 o 
   1  -1  10       44.93       40.41      0.90 o 
   2  -1  10       15.32       11.83      0.64 o 
   3  -1  10        0.43        0.71      0.23 o 
   4  -1  10        0.23        0.37      0.27 o 
   5  -1  10       78.37       83.38      2.01 o 
   6  -1  10        0.68        0.82      0.51 o 
  -7   0  10       16.72       15.96      1.51 o 
  -6   0  10      103.71      103.22      3.18 o 
  -5   0  10        8.94       10.87      0.78 o 
  -4   0  10      104.49      100.87      2.22 o 
  -3   0  10       16.83       16.50      0.82 o 
  -2   0  10       49.19       48.65      1.70 o 
  -1   0  10       18.16       23.65      0.78 o 
   0   0  10       62.77       64.24      3.02 o 
   1   0  10      326.31      312.90      5.46 o 
   2   0  10      538.97      531.64      7.27 o 
   3   0  10       94.50       85.47      2.07 o 
   4   0  10        1.08        0.99      0.31 o 
   5   0  10        0.18        0.37      0.37 o 
   6   0  10        4.13        4.03      0.82 o 
  -7   1  10       12.94       12.66      1.36 o 
  -6   1  10       12.42       13.29      0.93 o 
  -5   1  10       94.06       85.94      2.14 o 
  -4   1  10      531.67      511.20      7.51 o 
  -3   1  10      193.63      180.92      3.13 o 
  -2   1  10        1.45        0.45      0.15 o 
  -1   1  10       16.75       12.75      0.49 o 
   0   1  10      108.17       98.97      2.96 o 
   1   1  10      284.65      268.26      4.78 o 
   2   1  10      230.62      234.56      3.54 o 
   3   1  10        0.14        0.17      0.29 o 
   4   1  10      177.49      180.78      5.15 o 
   5   1  10      147.18      145.37      3.46 o 
   6   1  10       10.93        7.66      1.08 o 
  -7   2  10        0.22        0.64      0.65 o 
  -6   2  10        8.41        9.05      0.80 o 
  -5   2  10       14.40       16.10      0.90 o 
  -4   2  10       23.14       23.14      0.97 o 
  -3   2  10        7.68        7.26      0.47 o 
  -2   2  10      299.34      298.89      5.26 o 
  -1   2  10      351.57      361.17      4.64 o 
   0   2  10        0.01        0.51      0.37 o 
   1   2  10      169.34      176.96      4.14 o 
   2   2  10       24.13       24.22      1.67 o 
   3   2  10       15.52       17.83      0.77 o 
   4   2  10       36.11       38.58      1.64 o 
   5   2  10        0.58        2.10      0.85 o 
  -7   3  10       19.80       25.01      2.01 o 
  -6   3  10        8.10       10.37      1.01 o 
  -5   3  10        2.05        1.76      0.44 o 
  -4   3  10        1.00        1.34      0.40 o 
  -3   3  10       61.76       63.38      1.64 o 
  -2   3  10       13.87       16.87      0.59 o 
  -1   3  10       20.84       20.40      0.75 o 
   0   3  10      392.27      397.49     11.03 o 
   1   3  10     1057.14     1062.89     28.41 o 
   2   3  10        0.89        0.48      0.48 o 
   3   3  10        8.03        8.06      0.70 o 
   4   3  10        0.60        1.13      0.52 o 
  -7   4  10        0.26       -0.39      0.58 o 
  -6   4  10       14.05       12.65      1.41 o 
  -5   4  10        5.30        5.46      0.80 o 
  -4   4  10       37.62       37.77      1.92 o 
  -3   4  10      102.05      101.72      3.11 o 
  -2   4  10       43.69       43.65      1.64 o 
  -1   4  10       11.64       11.35      1.13 o 
   0   4  10        9.01       10.14      1.05 o 
   1   4  10       12.03       13.28      1.21 o 
   2   4  10       18.62       19.48      1.61 o 
   3   4  10       26.70       32.99      1.56 o 
  -6   5  10        1.76       -0.24      0.60 o 
  -5   5  10        3.23        1.58      0.75 o 
  -4   5  10       57.90       56.44      3.10 o 
  -3   5  10      262.66      262.03      6.15 o 
  -2   5  10      117.12      115.33      4.83 o 
  -1   5  10        4.93        5.79      0.97 o 
   0   5  10       13.53       11.99      1.29 o 
   1   5  10        0.67        0.08      0.56 o 
   2   5  10        9.57       10.46      1.37 o 
  -5   6  10       74.89       75.18      3.07 o 
  -4   6  10       65.73       64.22      4.02 o 
  -3   6  10        3.29        3.94      1.13 o 
  -2   6  10       14.63       13.44      1.69 o 
  -1   6  10       27.62       30.18      2.33 o 
   0   6  10       28.06       26.48      2.17 o 
   1   6  10       10.91       11.83      1.53 o 
  -3   7  10       82.96       76.13      4.43 o 
  -2   7  10       27.97       26.96      2.41 o 
   0  -9  11        0.03        0.14      0.42 o 
   1  -9  11        1.76        1.25      0.52 o 
   2  -9  11       21.17       20.62      1.93 o 
   3  -9  11       10.33       11.03      0.94 o 
   4  -9  11       26.82       27.52      1.42 o 
  -2  -8  11       28.58       31.65      1.47 o 
  -1  -8  11        0.70        0.80      0.46 o 
   0  -8  11       11.87       13.06      0.82 o 
   1  -8  11       28.00       29.24      0.94 o 
   2  -8  11       23.55       23.09      1.28 o 
   3  -8  11       64.02       60.67      1.61 o 
   4  -8  11       15.54       15.60      1.04 o 
   5  -8  11        1.17        0.51      0.59 o 
  -3  -7  11       16.23       16.21      1.57 o 
  -2  -7  11        1.49        1.32      0.42 o 
  -1  -7  11       55.17       59.50      1.17 o 
   0  -7  11       21.39       22.93      0.87 o 
   1  -7  11      116.05      114.09      2.03 o 
   2  -7  11      199.29      199.47      3.36 o 
   3  -7  11       14.05       15.73      0.95 o 
   4  -7  11        5.50        5.72      0.70 o 
   5  -7  11        4.78        5.59      0.87 o 
   6  -7  11       32.99       35.19      2.05 o 
  -4  -6  11       19.74       22.31      2.09 o 
  -3  -6  11      224.58      239.97      3.58 o 
  -2  -6  11       88.00       88.97      2.15 o 
  -1  -6  11       24.18       22.66      0.89 o 
   0  -6  11       19.89       15.60      0.90 o 
   1  -6  11       61.17       55.62      1.46 o 
   2  -6  11      219.37      192.52      3.22 o 
   3  -6  11       21.70       22.79      1.06 o 
   4  -6  11      144.40      144.48      3.08 o 
   5  -6  11       58.30       59.88      2.48 o 
   6  -6  11        3.11        1.98      0.70 o 
  -5  -5  11       25.73       29.37      2.17 o 
  -4  -5  11       54.59       57.71      2.01 o 
  -3  -5  11        6.78        7.63      0.67 o 
  -2  -5  11       19.69       16.09      1.23 o 
  -1  -5  11        4.23        4.65      0.61 o 
   0  -5  11      416.95      399.06      5.89 o 
   1  -5  11       19.19       16.71      0.81 o 
   2  -5  11       10.49       10.30      0.63 o 
   3  -5  11       66.07       61.44      1.70 o 
   4  -5  11        4.94        3.85      0.63 o 
   5  -5  11        3.42        3.77      0.71 o 
   6  -5  11       12.73       11.95      1.10 o 
  -5  -4  11        0.01        0.00      0.37 o 
  -4  -4  11       47.03       51.38      1.43 o 
  -3  -4  11       88.02       83.18      2.11 o 
  -2  -4  11       58.54       57.10      1.90 o 
  -1  -4  11       11.28        9.38      0.76 o 
   0  -4  11      631.24      587.44      7.52 o 
   1  -4  11      181.59      154.95      2.62 o 
   2  -4  11      108.82      104.99      2.03 o 
   3  -4  11       28.47       26.25      1.73 o 
   4  -4  11       31.41       32.09      1.21 o 
   5  -4  11       35.90       32.84      1.32 o 
   6  -4  11        1.84        2.05      0.65 o 
  -6  -3  11        0.12        0.13      0.45 o 
  -5  -3  11       12.69       16.82      1.17 o 
  -4  -3  11        4.68        4.96      0.59 o 
  -3  -3  11        2.26        0.63      0.35 o 
  -2  -3  11        3.34        4.20      0.57 o 
  -1  -3  11       27.89       26.12      1.13 o 
   0  -3  11      211.01      198.83      3.45 o 
   1  -3  11        0.08       -0.04      0.19 o 
   2  -3  11      181.64      178.66      2.82 o 
   3  -3  11        7.95        9.15      0.59 o 
   4  -3  11      268.45      277.39      4.56 o 
   5  -3  11      339.19      333.36      5.48 o 
   6  -3  11       22.27       24.29      1.54 o 
  -6  -2  11        2.72        3.11      0.70 o 
  -5  -2  11       38.03       39.52      1.65 o 
  -4  -2  11       56.40       52.25      1.59 o 
  -3  -2  11      344.98      328.23      5.24 o 
  -2  -2  11      335.64      335.26      5.32 o 
  -1  -2  11       43.74       48.01      2.21 o 
   0  -2  11       13.22        9.89      0.70 o 
   1  -2  11       93.25       89.41      1.56 o 
   2  -2  11        3.60        4.57      0.34 o 
   3  -2  11        0.69        0.85      0.26 o 
   4  -2  11       25.07       23.67      0.94 o 
   5  -2  11       79.17       76.44      1.98 o 
   6  -2  11       10.56       10.36      0.97 o 
  -6  -1  11       92.29       90.79      2.77 o 
  -5  -1  11       17.79       17.98      1.02 o 
  -4  -1  11       33.27       33.70      1.70 o 
  -3  -1  11      251.74      244.51      4.10 o 
  -2  -1  11      102.80      106.93      2.15 o 
  -1  -1  11      339.94      338.45      5.79 o 
   0  -1  11       92.51       87.39      2.11 o 
   1  -1  11       41.88       44.42      1.00 o 
   2  -1  11        0.00        0.08      0.23 o 
   3  -1  11       20.59       20.23      0.71 o 
   4  -1  11      142.03      150.41      2.80 o 
   5  -1  11      102.26      107.00      2.39 o 
   6  -1  11       22.67       22.67      1.85 o 
  -7   0  11       16.15       16.61      1.31 o 
  -6   0  11        7.52        7.92      0.89 o 
  -5   0  11       75.05       67.44      1.90 o 
  -4   0  11      478.42      445.75      6.79 o 
  -3   0  11      207.68      203.88      3.51 o 
  -2   0  11      118.07      116.53      2.19 o 
  -1   0  11      425.41      418.74      8.58 o 
   0   0  11        3.97        8.32      0.93 o 
   1   0  11        8.59       11.36      0.77 o 
   2   0  11      102.39       95.34      1.79 o 
   3   0  11        5.55        3.66      0.48 o 
   4   0  11       68.08       71.93      1.69 o 
   5   0  11       46.44       47.58      3.10 o 
   6   0  11        9.25        9.77      1.13 o 
  -7   1  11        0.03        0.30      0.51 o 
  -6   1  11        9.78       10.56      0.98 o 
  -5   1  11      254.94      243.37      4.37 o 
  -4   1  11      411.04      396.38      6.13 o 
  -3   1  11        4.72        4.59      0.45 o 
  -2   1  11       50.09       49.45      1.56 o 
  -1   1  11      106.88      113.55      1.88 o 
   0   1  11       15.77       14.47      1.29 o 
   1   1  11       18.98       21.22      1.03 o 
   2   1  11        0.02       -0.16      0.24 o 
   3   1  11        6.51        6.01      0.66 o 
   4   1  11        4.64        4.74      0.57 o 
   5   1  11       22.86       22.95      1.47 o 
  -7   2  11        0.95        1.12      0.79 o 
  -6   2  11        2.55        3.34      0.69 o 
  -5   2  11       24.40       22.61      1.10 o 
  -4   2  11       13.54       14.83      0.82 o 
  -3   2  11      127.58      129.30      2.23 o 
  -2   2  11      147.79      141.92      3.06 o 
  -1   2  11      295.74      304.91      4.58 o 
   0   2  11      301.07      301.84      6.74 o 
   1   2  11      511.14      518.65     10.07 o 
   2   2  11       37.40       35.17      1.43 o 
   3   2  11       80.86       85.10      2.24 o 
   4   2  11        8.05        8.70      0.83 o 
  -6   3  11       48.07       51.06      2.60 o 
  -5   3  11       96.09       93.95      2.34 o 
  -4   3  11      162.57      153.07      2.72 o 
  -3   3  11      132.42      130.74      2.51 o 
  -2   3  11       23.84       22.36      1.44 o 
  -1   3  11       10.46        9.17      0.89 o 
   0   3  11       13.19       12.23      0.97 o 
   1   3  11       55.08       59.96      2.33 o 
   2   3  11      109.37      111.06      4.02 o 
   3   3  11       56.26       56.35      1.89 o 
   4   3  11       35.69       37.73      1.76 o 
  -6   4  11       70.53       71.08      3.34 o 
  -5   4  11      166.75      166.35      4.91 o 
  -4   4  11       19.00       21.30      1.83 o 
  -3   4  11        8.66        7.52      0.63 o 
  -2   4  11        1.79        2.17      0.36 o 
  -1   4  11       75.42       75.01      3.22 o 
   0   4  11      164.35      165.55      5.47 o 
   1   4  11        0.02        0.08      0.48 o 
   2   4  11        4.72        5.55      0.97 o 
   3   4  11        0.56        0.06      0.44 o 
  -5   5  11       17.59       15.55      1.23 o 
  -4   5  11        1.55        2.57      1.41 o 
  -3   5  11       16.57       18.91      1.93 o 
  -2   5  11       18.61       19.80      1.77 o 
  -1   5  11       93.86       96.01      4.10 o 
   0   5  11      181.30      176.41      6.28 o 
   1   5  11       11.75       14.97      1.53 o 
   2   5  11       32.65       30.90      2.25 o 
  -4   6  11       79.52       76.13      4.43 o 
  -3   6  11       21.39       23.10      2.25 o 
  -2   6  11        4.31        5.71      1.21 o 
  -1   6  11        2.11        1.77      0.89 o 
   0   6  11        0.05        0.48      0.72 o 
   1  -9  12       15.00       14.08      1.61 o 
   2  -9  12       12.47       15.35      1.04 o 
   3  -9  12        8.24        7.96      0.86 o 
  -1  -8  12       95.21       98.99      4.18 o 
   0  -8  12       19.70       20.07      1.03 o 
   1  -8  12        8.85        8.76      0.57 o 
   2  -8  12       71.01       76.86      2.16 o 
   3  -8  12       20.21       20.06      1.32 o 
   4  -8  12       58.71       58.15      2.25 o 
   5  -8  12       23.68       27.09      2.23 o 
  -3  -7  12        4.12        5.63      1.13 o 
  -2  -7  12       77.46       78.22      2.38 o 
  -1  -7  12        3.61        4.83      0.49 o 
   0  -7  12       26.87       26.61      1.07 o 
   1  -7  12       45.59       48.72      1.44 o 
   2  -7  12       35.27       40.17      1.31 o 
   3  -7  12       89.75       94.96      2.40 o 
   4  -7  12      157.50      154.26      4.25 o 
   5  -7  12        2.22        1.64      0.81 o 
  -4  -6  12       21.80       20.36      1.85 o 
  -3  -6  12        0.16        0.28      0.43 o 
  -2  -6  12       10.39       11.65      1.00 o 
  -1  -6  12       10.82       12.72      1.23 o 
   0  -6  12      130.62      128.30      2.48 o 
   1  -6  12       59.05       66.42      1.66 o 
   2  -6  12       13.18       11.28      0.71 o 
   3  -6  12       15.61       17.25      0.96 o 
   4  -6  12       29.51       37.51      1.45 o 
   5  -6  12      205.76      205.42      4.68 o 
   6  -6  12       63.61       61.11      2.39 o 
  -4  -5  12        3.79        3.03      0.73 o 
  -3  -5  12       69.15       68.26      2.34 o 
  -2  -5  12       89.33       86.60      2.61 o 
  -1  -5  12       48.94       49.63      1.80 o 
   0  -5  12       47.58       46.90      1.33 o 
   1  -5  12        0.06       -0.09      0.24 o 
   2  -5  12       41.32       41.91      1.25 o 
   3  -5  12       66.53       60.15      1.75 o 
   4  -5  12      139.25      146.64      3.08 o 
   5  -5  12       73.92       77.03      2.47 o 
   6  -5  12        0.02        0.08      0.53 o 
  -5  -4  12       59.08       63.75      2.31 o 
  -4  -4  12       68.23       75.04      2.39 o 
  -3  -4  12        0.79        0.82      0.45 o 
  -2  -4  12        0.56        0.33      0.35 o 
  -1  -4  12        0.18        1.00      0.39 o 
   0  -4  12        2.55        1.18      0.31 o 
   1  -4  12       81.69       61.05      1.68 o 
   2  -4  12      147.93      146.70      2.59 o 
   3  -4  12      121.15      118.13      2.52 o 
   4  -4  12        1.23        1.38      0.42 o 
   5  -4  12        6.91        5.78      0.76 o 
   6  -4  12       89.73       98.11      2.93 o 
  -6  -3  12       18.90       23.83      1.47 o 
  -5  -3  12       35.29       38.53      1.70 o 
  -4  -3  12       17.57       18.23      1.12 o 
  -2  -3  12        7.76        7.19      0.73 o 
  -1  -3  12       85.43       84.41      2.25 o 
   0  -3  12       24.59       35.62      1.71 o 
   1  -3  12        0.03       -0.02      0.19 o 
   2  -3  12        3.69        3.14      0.37 o 
   3  -3  12       13.77       15.56      0.78 o 
   4  -3  12       49.36       47.80      1.47 o 
   5  -3  12      219.97      216.66      4.56 o 
   6  -3  12       46.71       45.22      1.90 o 
  -6  -2  12        6.50        5.92      0.87 o 
  -5  -2  12       33.14       33.28      1.83 o 
  -4  -2  12      163.19      152.45      3.65 o 
  -3  -2  12        5.92        6.42      0.59 o 
  -2  -2  12      186.98      183.09      3.32 o 
  -1  -2  12     1878.70     1831.58     34.74 o 
   0  -2  12      286.84      250.13      4.03 o 
   1  -2  12       28.24       30.55      0.94 o 
   2  -2  12       48.54       55.83      1.20 o 
   3  -2  12      128.10      133.97      2.50 o 
   4  -2  12       42.87       42.64      1.32 o 
   5  -2  12       18.78       16.56      1.05 o 
   6  -2  12        4.47        6.38      0.83 o 
  -6  -1  12       56.50       63.29      2.31 o 
  -5  -1  12       55.91       54.66      1.98 o 
  -4  -1  12       14.15       12.59      0.82 o 
  -3  -1  12        0.61        0.12      0.28 o 
  -2  -1  12       78.59       73.99      1.73 o 
  -1  -1  12        2.82        1.16      0.30 o 
   0  -1  12       79.46       81.78      2.10 o 
   1  -1  12      599.88      595.77      8.33 o 
   2  -1  12       48.62       51.29      1.50 o 
   3  -1  12        5.74        6.90      0.45 o 
   4  -1  12        5.59        4.71      0.50 o 
   5  -1  12        8.22        7.99      0.88 o 
   6  -1  12        6.31        5.81      0.98 o 
  -6   0  12        3.70        5.77      0.82 o 
  -5   0  12       40.86       39.82      2.45 o 
  -4   0  12      148.05      141.95      2.91 o 
  -3   0  12       11.28       13.63      1.31 o 
  -2   0  12      220.14      209.30      3.47 o 
  -1   0  12       87.80       78.63      2.06 o 
   0   0  12       86.38       93.38      2.17 o 
   1   0  12       82.54       84.84      2.30 o 
   2   0  12      209.48      218.59      4.04 o 
   3   0  12        9.49       13.99      0.83 o 
   4   0  12        0.01       -0.13      0.27 o 
   5   0  12        0.52        1.45      0.58 o 
  -6   1  12        0.13        0.29      0.46 o 
  -5   1  12        0.20        0.43      0.37 o 
  -4   1  12       62.48       62.88      1.73 o 
  -3   1  12       28.64       27.51      1.00 o 
  -2   1  12      128.08      120.33      2.80 o 
  -1   1  12       50.53       45.07      1.14 o 
   0   1  12       27.13       26.41      1.65 o 
   1   1  12      128.83      136.50      3.69 o 
   2   1  12       57.62       60.15      1.58 o 
   3   1  12      123.06      130.36      5.11 o 
   4   1  12       80.72       80.99      2.57 o 
   5   1  12       17.47       19.14      1.36 o 
  -6   2  12       52.49       52.59      2.05 o 
  -5   2  12      276.83      280.83      4.94 o 
  -4   2  12      131.29      129.40      2.70 o 
  -3   2  12       31.40       32.83      1.07 o 
  -2   2  12        5.92        5.15      0.66 o 
  -1   2  12       72.80       74.01      1.90 o 
   0   2  12        2.20        1.69      0.56 o 
   1   2  12       33.06       36.65      2.37 o 
   2   2  12        0.88        1.61      0.48 o 
   3   2  12        8.41       10.03      0.65 o 
   4   2  12       10.69       11.57      0.95 o 
  -6   3  12      179.62      180.80      4.37 o 
  -5   3  12      463.67      455.93      7.18 o 
  -4   3  12        7.11        8.20      0.68 o 
  -3   3  12       41.96       42.35      2.32 o 
  -2   3  12        0.02        0.09      0.33 o 
  -1   3  12        2.31        2.41      0.56 o 
   0   3  12        0.58        2.17      0.48 o 
   1   3  12      130.56      135.37      4.35 o 
   2   3  12      174.22      173.35      5.71 o 
   3   3  12        0.89        0.70      0.39 o 
  -5   4  12      252.48      249.76      6.57 o 
  -4   4  12      350.59      351.24      5.72 o 
  -3   4  12       47.13       46.47      2.25 o 
  -2   4  12       21.14       23.02      0.93 o 
  -1   4  12       24.96       26.40      1.69 o 
   0   4  12      134.17      132.95      4.67 o 
   1   4  12       30.52       28.57      1.77 o 
   2   4  12       35.01       39.92      2.33 o 
  -4   5  12       18.28       18.93      1.53 o 
  -3   5  12        4.80        4.67      1.13 o 
  -2   5  12       24.84       23.82      1.93 o 
  -1   5  12       11.57       11.19      1.29 o 
   0   5  12       15.80       17.62      1.61 o 
   1   5  12        8.84       11.91      1.37 o 
  -1  -8  13       16.10       18.12      1.41 o 
   0  -8  13      111.17      126.86      3.38 o 
   1  -8  13       19.10       19.43      1.26 o 
   2  -8  13       93.98       94.52      2.86 o 
   3  -8  13       53.36       52.77      2.11 o 
   4  -8  13        1.98        2.48      0.74 o 
  -2  -7  13       19.71       19.62      1.27 o 
  -1  -7  13       26.19       27.52      1.90 o 
   0  -7  13       16.40       17.65      0.94 o 
   1  -7  13        8.02        7.94      0.92 o 
   2  -7  13       55.72       53.61      1.58 o 
   3  -7  13      135.90      131.14      6.06 o 
   4  -7  13      124.00      134.37      3.61 o 
   5  -7  13      138.40      147.17      3.92 o 
  -3  -6  13       55.88       58.66      2.72 o 
  -2  -6  13       90.46       92.02      5.55 o 
  -1  -6  13       39.01       36.93      1.28 o 
   0  -6  13        1.85        1.28      0.38 o 
   1  -6  13       73.78       67.51      2.07 o 
   2  -6  13       93.01       87.71      2.01 o 
   3  -6  13      126.76      116.98      3.09 o 
   4  -6  13       18.04       17.44      1.20 o 
   5  -6  13       21.69       20.93      1.38 o 
  -4  -5  13        5.84        7.65      1.16 o 
  -3  -5  13       12.37       13.22      3.70 o 
  -2  -5  13       55.01       56.90      2.07 o 
  -1  -5  13      189.39      185.45      4.21 o 
   0  -5  13      177.96      178.14      3.11 o 
   1  -5  13        5.23        3.39      0.56 o 
   2  -5  13       29.25       25.97      1.02 o 
   3  -5  13        5.66        3.65      0.54 o 
   4  -5  13      113.42      109.81      2.97 o 
   5  -5  13       77.57       76.67      3.33 o 
  -5  -4  13        7.38        7.02      1.15 o 
  -4  -4  13        8.68        7.84      0.90 o 
  -3  -4  13       22.30       24.72      1.56 o 
  -2  -4  13       79.30       89.56      2.59 o 
  -1  -4  13      152.17      150.35      5.39 o 
   0  -4  13       13.63       19.68      0.85 o 
   1  -4  13      139.96      120.12      2.30 o 
   2  -4  13       28.54       24.72      0.94 o 
   3  -4  13       28.04       32.85      1.22 o 
   4  -4  13       28.04       26.39      1.48 o 
   5  -4  13       11.38       11.97      1.01 o 
   6  -4  13       26.55       29.28      1.62 o 
  -5  -3  13        8.81       11.72      1.09 o 
  -4  -3  13      157.56      154.57      4.54 o 
  -3  -3  13       55.06       50.24      1.60 o 
  -2  -3  13        2.43        2.05      0.49 o 
  -1  -3  13       48.08       46.64      1.60 o 
   0  -3  13        2.11        2.23      0.35 o 
   1  -3  13      198.77      200.93      3.19 o 
   2  -3  13       40.75       38.79      1.10 o 
   3  -3  13       62.35       69.61      1.75 o 
   4  -3  13      101.73      100.30      2.57 o 
   5  -3  13       13.74       15.02      1.07 o 
  -5  -2  13       87.85       88.62      2.72 o 
  -4  -2  13        0.24        0.80      0.44 o 
  -3  -2  13       32.07       34.79      1.49 o 
  -2  -2  13      120.70      119.77      2.90 o 
  -1  -2  13      271.20      283.21      5.28 o 
   0  -2  13        0.04        0.44      0.50 o 
   1  -2  13        8.85       11.63      0.63 o 
   2  -2  13        2.55        2.11      0.30 o 
   3  -2  13       37.34       38.40      1.32 o 
   4  -2  13       39.34       39.24      1.43 o 
   5  -2  13      123.87      134.19      3.25 o 
  -6  -1  13       15.41       14.00      1.59 o 
  -5  -1  13        6.34        5.98      0.80 o 
  -4  -1  13       52.50       55.96      1.70 o 
  -3  -1  13       36.35       36.68      1.27 o 
  -2  -1  13       85.70       85.68      1.95 o 
  -1  -1  13       14.25       14.61      0.67 o 
   0  -1  13       78.60       82.17      2.16 o 
   1  -1  13       66.94       68.63      1.64 o 
   2  -1  13      188.36      202.00      3.95 o 
   3  -1  13       37.91       37.80      1.01 o 
   4  -1  13       37.47       37.26      1.33 o 
   5  -1  13       15.59       12.08      0.92 o 
  -6   0  13       67.01       73.32      2.52 o 
  -5   0  13      253.64      250.17      5.27 o 
  -4   0  13       12.54       11.36      0.80 o 
  -3   0  13        4.10        3.93      0.59 o 
  -2   0  13      121.46      113.12      2.24 o 
  -1   0  13       15.18       10.40      0.76 o 
   0   0  13       52.08       59.45      2.38 o 
   1   0  13       19.59       21.77      1.03 o 
   2   0  13        4.68        5.41      0.50 o 
   3   0  13       17.72       18.17      0.98 o 
   4   0  13        3.51        2.29      0.50 o 
   5   0  13        1.50        2.54      0.68 o 
  -6   1  13       17.21       18.77      1.34 o 
  -5   1  13        1.40        1.54      0.59 o 
  -4   1  13       67.61       66.67      1.85 o 
  -3   1  13       54.75       54.95      1.52 o 
  -2   1  13       45.05       42.11      1.11 o 
  -1   1  13        2.19        2.90      0.44 o 
   0   1  13      145.03      144.02      4.21 o 
   1   1  13        2.20        1.63      1.01 o 
   2   1  13        1.16        1.20      0.33 o 
   3   1  13        4.72        4.95      0.80 o 
   4   1  13       57.80       59.65      2.06 o 
  -6   2  13        0.18       -0.21      0.47 o 
  -5   2  13        9.43        9.20      0.99 o 
  -4   2  13       26.16       26.23      1.31 o 
  -3   2  13      207.25      197.95      3.53 o 
  -2   2  13       11.63       10.42      0.61 o 
  -1   2  13        5.46        6.65      0.55 o 
   0   2  13        0.21        0.32      0.64 o 
   2   2  13       74.16       70.82      2.74 o 
   3   2  13        8.20        6.76      1.05 o 
  -5   3  13        3.59        3.57      0.67 o 
  -4   3  13       65.77       66.79      2.10 o 
  -3   3  13       18.58       18.10      0.86 o 
  -2   3  13        1.34        1.96      0.60 o 
  -1   3  13       41.56       40.64      2.01 o 
   0   3  13      186.61      199.59      6.04 o 
   1   3  13       52.13       54.00      2.17 o 
   2   3  13       12.44       14.08      1.21 o 
  -5   4  13       11.20       12.13      1.42 o 
  -4   4  13       42.81       42.78      1.48 o 
  -3   4  13        1.93        2.02      0.46 o 
  -2   4  13       23.00       23.59      1.08 o 
  -1   4  13        0.12        0.80      0.56 o 
   0   4  13       34.28       32.84      1.85 o 
   1   4  13        0.14        0.16      0.48 o 
  -3   5  13        0.71        0.24      0.64 o 
  -2   5  13       17.38       16.66      1.69 o 
  -1   5  13       24.42       25.03      1.93 o 
   0  -8  14        0.34        0.19      0.54 o 
   1  -8  14        1.81        0.30      0.51 o 
   2  -8  14        7.86        7.55      1.23 o 
   3  -8  14       67.15       65.88      2.95 o 
  -2  -7  14        4.36        5.36      0.98 o 
  -1  -7  14       94.39      107.03      3.05 o 
   0  -7  14       74.75       78.93      2.51 o 
   1  -7  14       51.25       52.96      2.01 o 
   2  -7  14       25.26       25.08      1.47 o 
   3  -7  14        0.26       -0.06      0.49 o 
   4  -7  14        4.84        6.78      0.93 o 
  -3  -6  14       45.58       49.20      2.53 o 
  -2  -6  14       48.71       50.43      2.47 o 
  -1  -6  14      288.24      297.81      9.00 o 
   0  -6  14       42.94       42.51      1.70 o 
   1  -6  14        0.59        0.75      0.45 o 
   2  -6  14       56.92       55.69      1.98 o 
   3  -6  14       57.28       57.56      2.07 o 
   4  -6  14       70.92       70.98      2.41 o 
   5  -6  14       30.98       32.21      1.68 o 
  -4  -5  14      121.50      143.26      4.77 o 
  -3  -5  14       25.01       27.42      2.01 o 
  -2  -5  14        1.04        1.05      0.63 o 
  -1  -5  14       18.46       19.02      0.93 o 
   0  -5  14       53.23       55.97      1.95 o 
   1  -5  14       51.86       45.71      1.38 o 
   2  -5  14        9.02        9.63      0.69 o 
   3  -5  14       24.08       28.51      1.37 o 
   4  -5  14       40.30       45.18      1.81 o 
   5  -5  14        1.74        1.60      0.65 o 
  -4  -4  14        0.49        0.23      0.60 o 
  -3  -4  14        2.68        2.41      0.71 o 
  -2  -4  14       46.03       46.61      4.10 o 
  -1  -4  14       78.21       76.95      2.06 o 
   0  -4  14       70.93       64.51      1.61 o 
   1  -4  14       49.84       43.70      1.30 o 
   2  -4  14       28.06       25.28      0.99 o 
   3  -4  14        7.79        7.89      0.87 o 
   4  -4  14        7.89        8.88      0.87 o 
   5  -4  14        0.16        0.35      0.51 o 
  -5  -3  14       35.62       42.97      1.90 o 
  -4  -3  14       12.26       14.11      1.09 o 
  -3  -3  14       69.58       69.94      3.10 o 
  -2  -3  14        7.21       10.10      1.03 o 
  -1  -3  14       54.72       52.96      1.60 o 
   0  -3  14        0.10        0.16      0.25 o 
   1  -3  14       98.44       99.73      2.00 o 
   2  -3  14        1.15        2.32      0.38 o 
   3  -3  14      135.65      143.60      3.17 o 
   4  -3  14      266.03      257.47      5.06 o 
   5  -3  14      111.49      121.80      3.16 o 
  -5  -2  14       42.26       44.62      1.90 o 
  -4  -2  14       37.10       41.00      1.70 o 
  -3  -2  14       31.43       30.75      1.23 o 
  -2  -2  14       40.30       42.95      1.55 o 
  -1  -2  14       45.21       37.26      1.23 o 
   0  -2  14      373.48      350.73      5.50 o 
   1  -2  14       49.69       44.03      1.46 o 
   2  -2  14       34.22       40.43      1.20 o 
   3  -2  14       56.39       59.42      1.54 o 
   4  -2  14        2.91        2.71      0.52 o 
   5  -2  14        2.86        2.38      0.84 o 
  -5  -1  14       43.45       43.64      1.84 o 
  -4  -1  14        2.93        2.00      0.52 o 
  -3  -1  14       71.54       67.69      1.86 o 
  -2  -1  14        0.60        0.46      0.33 o 
  -1  -1  14        0.04        0.46      0.25 o 
   0  -1  14      119.30      115.49      4.63 o 
   1  -1  14       24.20       22.28      1.10 o 
   2  -1  14       10.21        8.01      0.66 o 
   3  -1  14        0.48        0.36      0.27 o 
   4  -1  14       25.47       26.67      1.16 o 
  -5   0  14       38.41       37.37      2.01 o 
  -4   0  14      190.72      189.90      5.87 o 
  -3   0  14       57.93       57.94      1.91 o 
  -2   0  14        6.84        5.17      0.53 o 
  -1   0  14      102.57       90.09      2.40 o 
   0   0  14        1.21        5.07      1.21 o 
   1   0  14        4.37        6.06      0.45 o 
   2   0  14       37.66       36.38      1.21 o 
   3   0  14       37.70       39.39      2.08 o 
   4   0  14      217.11      234.79      5.47 o 
  -5   1  14       21.37       23.15      1.34 o 
  -4   1  14        0.50        0.98      0.44 o 
  -3   1  14       50.44       51.20      1.49 o 
  -2   1  14       11.41       11.34      0.60 o 
  -1   1  14       23.53       24.38      1.12 o 
   0   1  14       23.73       22.89      1.56 o 
   1   1  14       74.96       82.12      2.86 o 
   2   1  14       34.08       32.91      1.39 o 
   3   1  14        9.18       12.47      1.29 o 
  -5   2  14        7.51        7.17      0.86 o 
  -4   2  14       13.17       13.36      0.87 o 
  -3   2  14       16.53       17.75      0.86 o 
  -2   2  14        0.07       -0.26      0.35 o 
  -1   2  14       40.13       41.53      2.01 o 
   0   2  14      161.03      160.31      5.87 o 
   2   2  14        3.75        3.70      0.64 o 
   3   2  14       33.74       40.32      2.25 o 
  -4   3  14      130.07      132.16      3.24 o 
  -3   3  14        1.50        0.48      0.38 o 
  -2   3  14        2.61        3.62      0.89 o 
  -1   3  14       27.12       29.37      1.69 o 
   0   3  14       78.09       77.82      2.82 o 
   1   3  14       99.86      105.27      3.54 o 
  -3   4  14        0.05        0.86      0.41 o 
  -2   4  14        2.28        1.01      0.42 o 
  -1   4  14       32.74       32.59      2.01 o 
   0   4  14       75.29       78.79      3.22 o 
  -1  -7  15       48.16       56.33      2.15 o 
   0  -7  15        3.68        4.85      0.97 o 
   1  -7  15       24.75       27.48      1.48 o 
   2  -7  15        7.28        8.83      0.97 o 
   3  -7  15       41.63       47.77      2.01 o 
  -2  -6  15        0.00       -0.35      0.42 o 
  -1  -6  15       26.75       25.31      1.47 o 
   0  -6  15       46.62       48.56      2.15 o 
   1  -6  15       15.53       16.08      1.13 o 
   2  -6  15        0.50        0.98      0.51 o 
   3  -6  15        1.03        1.50      0.58 o 
   4  -6  15        8.06        8.93      0.99 o 
  -3  -5  15       19.58       22.38      1.68 o 
  -2  -5  15      126.84      133.70      5.71 o 
  -1  -5  15       46.58       54.42      1.93 o 
   0  -5  15        0.22        0.04      0.37 o 
   1  -5  15        3.92        3.11      0.62 o 
   2  -5  15        2.01        2.33      0.57 o 
   3  -5  15        1.39        0.93      0.47 o 
   4  -5  15        8.78        8.51      1.38 o 
  -4  -4  15       10.32       12.37      1.36 o 
  -3  -4  15        2.41        2.90      0.80 o 
  -2  -4  15       33.32       37.70      3.34 o 
  -1  -4  15       11.80       11.77      2.37 o 
   0  -4  15       13.15       13.24      0.93 o 
   1  -4  15      112.95      108.47      2.74 o 
   2  -4  15       82.39       85.20      2.40 o 
   3  -4  15       49.20       46.86      1.73 o 
   4  -4  15      103.56      106.01      2.90 o 
  -4  -3  15        0.39        0.08      0.46 o 
  -3  -3  15        5.63        6.78      0.93 o 
  -2  -3  15       17.98       12.50      1.11 o 
  -1  -3  15        0.02        0.06      0.30 o 
   0  -3  15      122.70      128.93      2.44 o 
   1  -3  15       32.59       33.56      1.10 o 
   2  -3  15        9.38       13.31      0.86 o 
   3  -3  15       16.25       16.77      0.99 o 
   4  -3  15       85.10       88.67      2.49 o 
  -4  -2  15        8.66        9.38      0.92 o 
  -3  -2  15       84.64       84.61      2.92 o 
  -2  -2  15      140.85      133.88      3.74 o 
  -1  -2  15       51.46       49.05      1.49 o 
   0  -2  15        3.90        3.71      0.40 o 
   1  -2  15        0.00        0.09      0.23 o 
   2  -2  15       24.49       22.38      1.86 o 
   3  -2  15       43.60       40.95      1.38 o 
   4  -2  15       18.92       21.51      1.13 o 
  -5  -1  15       12.00       14.81      1.17 o 
  -4  -1  15       59.76       63.64      2.15 o 
  -3  -1  15       11.57       12.83      1.09 o 
  -2  -1  15        2.59        2.76      0.49 o 
  -1  -1  15       10.14        9.69      0.62 o 
   0  -1  15      192.68      193.58      4.15 o 
   1  -1  15       95.78      100.37      2.25 o 
   2  -1  15       61.69       69.59      2.78 o 
   3  -1  15       11.82       11.46      0.68 o 
   4  -1  15        6.56        6.55      0.68 o 
  -5   0  15        3.13        2.76      0.70 o 
  -4   0  15       13.17       12.11      1.45 o 
  -3   0  15       11.34       11.08      0.84 o 
  -2   0  15        6.15        4.95      0.50 o 
  -1   0  15      149.04      141.34      3.34 o 
   0   0  15       61.33       62.99      1.83 o 
   1   0  15        5.92        7.91      0.52 o 
   2   0  15        9.28       10.02      0.77 o 
   3   0  15        0.07        1.05      0.56 o 
  -4   1  15       37.38       39.29      1.62 o 
  -3   1  15       13.12       13.81      0.89 o 
  -2   1  15       46.45       48.23      1.43 o 
  -1   1  15       75.87       80.46      2.25 o 
   0   1  15        0.94        0.47      0.43 o 
   1   1  15       17.19       16.71      1.35 o 
   2   1  15       18.85       20.84      1.29 o 
  -4   2  15       35.75       36.27      1.54 o 
  -3   2  15        9.70        8.75      0.73 o 
  -2   2  15      200.63      192.75      6.68 o 
  -1   2  15       43.11       43.22      2.09 o 
   2   2  15       34.50       35.41      1.77 o 
  -3   3  15       32.62       35.07      1.90 o 
  -2   3  15       68.73       72.64      2.42 o 
  -1   3  15       18.68       19.64      1.45 o 
   0   3  15        0.53        2.33      0.56 o 
  -1  -6  16        1.73        0.96      0.54 o 
   0  -6  16      105.55      103.24      2.96 o 
   1  -6  16       45.33       45.58      1.86 o 
   2  -6  16       74.12       77.01      2.51 o 
   3  -6  16      105.00      111.12      3.16 o 
  -2  -5  16       10.03       13.35      1.89 o 
  -1  -5  16        0.60       -0.14      0.43 o 
   0  -5  16       27.07       31.45      1.48 o 
   1  -5  16        0.67        1.26      0.50 o 
   2  -5  16       21.14       23.13      1.30 o 
   3  -5  16        7.26        9.57      0.96 o 
  -3  -4  16        0.27       -0.02      0.60 o 
  -2  -4  16        0.12        0.02      0.48 o 
  -1  -4  16        1.01        0.36      0.48 o 
   0  -4  16        0.37        1.08      0.58 o 
   1  -4  16       23.80       23.75      1.27 o 
   2  -4  16       61.86       64.33      2.07 o 
   3  -4  16       11.26       13.00      0.99 o 
  -3  -3  16       84.58       86.63      3.15 o 
  -2  -3  16      163.25      164.26      4.55 o 
  -1  -3  16       56.65       49.34      2.05 o 
   0  -3  16        7.65        9.86      1.53 o 
   1  -3  16       48.92       53.29      1.72 o 
   2  -3  16        0.94        0.73      0.38 o 
   3  -3  16        1.90        1.03      0.46 o 
  -4  -2  16        0.15        0.67      0.48 o 
  -3  -2  16        2.25        3.89      0.77 o 
  -2  -2  16      119.46      103.01      3.15 o 
  -1  -2  16      111.19      110.61      3.15 o 
   0  -2  16      110.31      115.98      2.65 o 
   1  -2  16       57.32       57.23      1.63 o 
   2  -2  16        0.03       -0.03      0.26 o 
   3  -2  16        1.33        1.43      0.40 o 
  -4  -1  16       48.65       50.75      1.94 o 
  -3  -1  16       34.77       39.38      3.58 o 
  -2  -1  16        8.71       10.53      0.91 o 
  -1  -1  16       35.03       32.92      1.33 o 
   0  -1  16        0.72        0.32      0.39 o 
   1  -1  16       60.08       56.26      1.95 o 
   2  -1  16        1.07        0.23      0.40 o 
   3  -1  16        0.52        0.32      0.56 o 
  -4   0  16       22.72       24.71      1.35 o 
  -3   0  16        0.32        0.23      0.44 o 
  -2   0  16        0.90        1.20      0.44 o 
  -1   0  16        2.73        4.35      0.80 o 
   0   0  16       30.72       37.50      1.49 o 
   1   0  16       24.03       25.30      2.94 o 
   2   0  16       15.63       14.79      1.89 o 
  -3   1  16        4.12        4.27      0.63 o 
  -2   1  16       71.09       68.38      2.70 o 
  -1   1  16      130.66      125.55      4.43 o 
   0   1  16       12.55       13.04      1.77 o 
  -3   2  16       16.92       16.30      1.10 o 
  -2   2  16       29.42       30.90      2.09 o 
  -1   2  16        9.42        7.89      0.97 o 
  -1  -5  17       11.37       12.99      1.07 o 
   0  -5  17        7.60        5.88      0.80 o 
   1  -5  17        1.20        0.84      0.51 o 
   2  -5  17       45.15       45.12      1.82 o 
  -2  -4  17       12.05       13.40      1.25 o 
  -1  -4  17       60.47       67.09      3.41 o 
   0  -4  17       28.97       27.57      1.35 o 
   1  -4  17       34.76       35.98      1.53 o 
   2  -4  17       28.58       31.75      1.46 o 
  -2  -3  17       15.99       11.52      1.13 o 
  -1  -3  17      138.65      133.25      3.86 o 
   0  -3  17        0.27       -0.24      0.34 o 
   1  -3  17        8.52        9.38      0.79 o 
   2  -3  17       38.53       47.59      1.67 o 
  -3  -2  17        2.14        2.76      0.71 o 
  -2  -2  17       61.79       58.87      2.30 o 
  -1  -2  17       72.45       68.88      2.36 o 
   0  -2  17       82.92       85.24      2.22 o 
   1  -2  17      126.71      133.75      2.94 o 
   2  -2  17       27.50       30.49      1.20 o 
  -3  -1  17        0.15        0.16      0.46 o 
  -2  -1  17        8.95       10.18      1.01 o 
  -1  -1  17       12.41       13.65      0.91 o 
   0  -1  17       20.82       24.76      1.33 o 
   1  -1  17       29.05       30.26      1.43 o 
   2  -1  17       41.64       44.49      1.77 o 
  -2   0  17        0.26        0.14      0.37 o 
  -1   0  17        7.94        8.77      1.05 o 
   0   0  17        0.34        1.25      0.42 o 
   1   0  17       14.94       16.95      2.21 o 
  -1   1  17        1.38        1.53      0.64 o 
   0  -3  18       11.43       10.82      0.89 o 
   0  -2  18        3.14        4.14      0.60 o 
                                                 
